# Supplementary material for: Longitudinal study of foot-and-mouth disease virus in Northern Nigeria: implications for the roles of small ruminants and environmental contamination in endemic settings
Source: Vet Res. 2025 Apr 3;56:76. doi: 10.1186/s13567-025-01502-2 (PMC11969707; doi:10.1186/s13567-025-01502-2)
Supplement: Supplementary file 13 — Additional file 13. Full rRT-PCR and NSP ELISA results for all animal and environmental samples collected during the current study. [file 13567_2025_1502_MOESM13_ESM.xlsx]

## Sheet: Animals
Animal.ID	Premises.ID	Date.sampling	Period.sampling	Species	Age.months	Sex	Source.animal	Since.when.herd	FMD.lesions	Location.lesions	Notes	Sample.type.x	SerumPCR.Ct.1	SerumPCR.Ct.2	SerumPCR.Ct.avg	SerumPCR.result	Sample.type.y	SwabPCR.Ct.1	SwabPCR.Ct.2	SwabPCR.Ct.avg	SwabPCR.result	NSP.ELISA.PI.1	NSP.ELISA.PI.2	NSP.ELISA.PI.avg	NSP.ELISA.result
H1a-C1-B	H1a-B	2021-03-21	V1	Cattle	48	Female	Same farm	4 years	No	NA	NA	Serum	Undetermined	Undetermined	Undetermined	Negative	Oral Swabs	Undetermined	Undetermined	Undetermined	Negative	94.7541	92.5246	93.6393	Positive
H1a-C1-J	H1a-J	2021-03-25	V1	Cattle	72	Female	Same farm	6 years	No	NA	NA	Serum	Undetermined	Undetermined	Undetermined	Negative	NA	NA	NA	NA	NA	56.2294	51.615	53.9222	Positive
H1a-C2-B	H1a-B	2021-03-21	V1	Cattle	48	Female	Same farm	4 years	No	NA	NA	Serum	Undetermined	Undetermined	Undetermined	Negative	Oral Swabs	Undetermined	Undetermined	Undetermined	Negative	85.4426	86.6885	86.0656	Positive
H1a-C2-J	H1a-J	2021-03-25	V1	Cattle	60	Female	Same farm	5years ago	No	NA	NA	Serum	Undetermined	Undetermined	Undetermined	Negative	NA	NA	NA	NA	NA	91.6941	91.3645	91.5293	Positive
H1a-C3-B	H1a-B	2021-03-21	V1	Cattle	48	Female	Same farm	4 years	No	NA	NA	Serum	Undetermined	Undetermined	Undetermined	Negative	Oral Swabs	Undetermined	Undetermined	Undetermined	Negative	93.3115	93.9672	93.6393	Positive
H1a-C3-J	H1a-J	2021-03-25	V1	Cattle	84	Female	Same farm	7 years	No	NA	NA	Serum	Undetermined	Undetermined	Undetermined	Negative	NA	NA	NA	NA	NA	69.4792	68.4245	68.9519	Positive
H1a-S1-J	H1a-J	2021-03-25	V1	Sheep	72	Female	Same farm	6 years	No	NA	NA	Serum	Undetermined	Undetermined	Undetermined	Negative	Oral Swabs	Undetermined	Undetermined	Undetermined	Negative	94.6605	94.265	94.4628	Positive
H1a-S2-J	H1a-J	2021-03-25	V1	Sheep	6	Female	Same farm	6 months	No	NA	NA	Serum	Undetermined	Undetermined	Undetermined	Negative	NA	NA	NA	NA	NA	20.4351	16.8754	18.6552	Negative
H1a-S3-J	H1a-J	2021-03-25	V1	Sheep	24	Female	Same farm	2 years	No	NA	NA	Serum	Undetermined	Undetermined	Undetermined	Negative	Oral Swabs	Undetermined	Undetermined	Undetermined	Negative	14.9637	11.4041	13.1839	Negative
H2a-C1-B	H2a-B	2021-03-21	V1	Cattle	60	Female	Middleman/trader	4 years	No	NA	NA	Serum	Undetermined	Undetermined	Undetermined	Negative	NA	NA	NA	NA	NA	92.6557	93.4426	93.0492	Positive
H2a-C1-1-J	H2a-J	2021-03-25	V1	Cattle	216	Female	Same farm	18 years	No	NA	NA	Serum	Undetermined	Undetermined	Undetermined	Negative	NA	NA	NA	NA	NA	11.7996	6.3942	9.0969	Negative
H2a-C2-B	H2a-B	2021-03-21	V1	Cattle	12	Male	Same farm	1 year	Yes	Feet	NA	Serum	Undetermined	Undetermined	Undetermined	Negative	NA	NA	NA	NA	NA	-41.3115	-39.2131	-40.2623	Negative
H2a-C2-J	H2a-J	2021-03-25	V1	Cattle	84	Female	Same farm	7 years	No	NA	NA	Serum	Undetermined	Undetermined	Undetermined	Negative	NA	NA	NA	NA	NA	70.6658	71.9183	71.292	Positive
H2a-C3-B	H2a-B	2021-03-21	V1	Cattle	8	Male	Same farm	8 months	No	NA	NA	Serum	Undetermined	Undetermined	Undetermined	Negative	NA	NA	NA	NA	NA	88.918	89.4426	89.1803	Positive
H2a-C3-1-J	H2a-J	2021-03-25	V1	Cattle	96	Female	Same farm	8 years	No	NA	NA	Serum	Undetermined	Undetermined	Undetermined	Negative	NA	NA	NA	NA	NA	83.586	83.3883	83.4871	Positive
H2a-S1-B	H2a-B	2021-03-21	V1	Sheep	24	Female	Same farm	2 years	No	NA	NA	Serum	Undetermined	Undetermined	Undetermined	Negative	Oral Swabs	Undetermined	Undetermined	Undetermined	Negative	56.7213	50.8852	53.8033	Positive
H2a-S1-1-J	H2a-J	2021-03-25	V1	Sheep	36	Female	Same farm	3 years	No	NA	NA	Serum	Undetermined	Undetermined	Undetermined	Negative	Oral Swabs	37.67	Undetermined	37.67	Negative	52.9682	52.324	52.6461	Positive
H2a-S2-B	H2a-B	2021-03-21	V1	Sheep	6	Male	Same farm	6 months	No	NA	NA	Serum	Undetermined	Undetermined	Undetermined	Negative	Oral Swabs	Undetermined	Undetermined	Undetermined	Negative	32.1311	23.7377	27.9344	Negative
H2a-S2-J	H2a-J	2021-03-25	V1	Sheep	30	Female	Same farm	2.5 years	No	NA	NA	Serum	Undetermined	Undetermined	Undetermined	Negative	Oral Swabs	Undetermined	Undetermined	Undetermined	Negative	79.6595	80.0276	79.8435	Positive
H2a-S3-B	H2a-B	2021-03-21	V1	Sheep	36	Male	Same farm	3 years	No	NA	NA	Serum	Undetermined	Undetermined	Undetermined	Negative	NA	NA	NA	NA	NA	86.9508	85.4426	86.1967	Positive
H2a-S3-J	H2a-J	2021-03-25	V1	Sheep	24	Female	Same farm	2 years	No	NA	NA	Serum	Undetermined	Undetermined	Undetermined	Negative	Oral Swabs	Undetermined	Undetermined	Undetermined	Negative	70.1795	71.7441	70.9618	Positive
H3a-C1-B	H3a-B	2021-03-21	V1	Cattle	72	Female	Same farm	6 years	No	NA	NA	Serum	Undetermined	Undetermined	Undetermined	Negative	NA	NA	NA	NA	NA	75.6066	75.2131	75.4098	Positive
H3a-C1-J	H3a-J	2021-03-25	V1	Cattle	48	Male	Same farm	4 years	No	NA	NA	Serum	Undetermined	Undetermined	Undetermined	Negative	NA	NA	NA	NA	NA	78.463	80.2117	79.3373	Positive
H3a-C2-B	H3a-B	2021-03-21	V1	Cattle	72	Female	Same farm	6 years	No	NA	NA	Serum	Undetermined	Undetermined	Undetermined	Negative	NA	NA	NA	NA	NA	75.8033	70.0984	72.9508	Positive
H3a-C2-1-J	H3a-J	2021-03-25	V1	Cattle	36	Female	Same farm	3 years	No	NA	NA	Serum	Undetermined	Undetermined	Undetermined	Negative	NA	NA	NA	NA	NA	80.6719	82.6047	81.6383	Positive
H3a-C3-B	H3a-B	2021-03-21	V1	Cattle	72	Male	Same farm	6 years	No	NA	NA	Serum	Undetermined	Undetermined	Undetermined	Negative	NA	NA	NA	NA	NA	73.9016	74.0984	74	Positive
H3a-C3-1-J	H3a-J	2021-03-25	V1	Cattle	54	Female	Same farm	4.5 years	No	NA	NA	Serum	Undetermined	Undetermined	Undetermined	Negative	NA	NA	NA	NA	NA	92.6369	93.8334	93.2352	Positive
H3a-S1-B	H3a-B	2021-03-21	V1	Sheep	24	Female	Same farm	2 years	No	NA	NA	NA	NA	NA	NA	NA	Oral Swabs	Undetermined	Undetermined	Undetermined	Negative	NA	NA	NA	NA
H3a-S1-1-J	H3a-J	2021-03-25	V1	Sheep	48	Female	Same farm	4 years	No	NA	NA	Serum	Undetermined	Undetermined	Undetermined	Negative	Oral Swabs		No sample vol.	NA	NA	73.2168	74.2292	73.723	Positive
H3a-S2-B	H3a-B	2021-03-21	V1	Sheep	60	Female	Same farm	5 years	No	NA	NA	Serum	Undetermined	Undetermined	Undetermined	Negative	Oral Swabs	38	Undetermined	38	Negative	26.5574	26.2951	26.4262	Negative
H3a-S2-1-J	H3a-J	2021-03-25	V1	Sheep	60	Female	Same farm	5 years	No	NA	NA	Serum	Undetermined	Undetermined	Undetermined	Negative	Oral Swabs	Undetermined	Undetermined	Undetermined	Negative	76.254	78.2789	77.2665	Positive
H3a-S3-B	H3a-B	2021-03-21	V1	Sheep	24	Male	Same farm	2 years	No	NA	NA	Serum	Undetermined	Undetermined	Undetermined	Negative	Oral Swabs	Undetermined	Undetermined	Undetermined	Negative	92.5246	93.0492	92.7869	Positive
H3a-S3-1-J	H3a-J	2021-03-25	V1	Sheep	6	Male	Same farm	6 months	No	NA	NA	Serum	Undetermined	Undetermined	Undetermined	Negative	Oral Swabs		No sample vol.	NA	NA	10.7225	18.0856	14.404	Negative
H4a-C1-B	H4a-B	2021-03-21	V1	Cattle	84	Female	Same farm	7 years	No	NA	NA	Serum	Undetermined	Undetermined	Undetermined	Negative	NA	NA	NA	NA	NA	94.9508	94.8852	94.918	Positive
H4a-C1-1-J	H4a-J	2021-03-25	V1	Cattle	48	Female	Same farm	4 years	No	NA	NA	Serum	Undetermined	Undetermined	Undetermined	Negative	NA	NA	NA	NA	NA	89.5076	90.3359	89.9218	Positive
H4a-C2-B	H4a-B	2021-03-21	V1	Cattle	60	Female	Same farm	5 years	No	NA	NA	Serum	Undetermined	Undetermined	Undetermined	Negative	NA	NA	NA	NA	NA	94.0328	93.9672	94	Positive
H4a-C2-1-J	H4a-J	2021-03-25	V1	Cattle	60	Female	Same farm	5 years	No	NA	NA	Serum	Undetermined	Undetermined	Undetermined	Negative	NA	NA	NA	NA	NA	81.6843	81.9604	81.8224	Positive
H4a-C3-B	H4a-B	2021-03-21	V1	Cattle	72	Male	Same farm	5 years	No	NA	NA	Serum	37.14	Undetermined	37.14	Negative	NA	NA	NA	NA	NA	65.4426	63.2787	64.3607	Positive
H4a-C3-1-J	H4a-J	2021-03-25	V1	Cattle	30	Female	Same farm	2.5 years	No	NA	NA	Serum	Undetermined	Undetermined	Undetermined	Negative	NA	NA	NA	NA	NA	90.9802	91.1643	91.0723	Positive
H4a-S1-B	H4a-B	2021-03-21	V1	Sheep	72	Female	Same farm	6 years	No	NA	NA	Serum	Undetermined	Undetermined	Undetermined	Negative	Oral Swabs	Undetermined	Undetermined	Undetermined	Negative	62.8852	61.8361	62.3607	Positive
H4a-S1-1-J	H4a-J	2021-03-25	V1	Sheep	6	Male	Same farm	6 months	No	NA	NA	Serum	Undetermined	Undetermined	Undetermined	Negative	Oral Swabs	Undetermined	Undetermined	Undetermined	Negative	73.4008	74.3212	73.861	Positive
H4a-S2-B	H4a-B	2021-03-21	V1	Sheep	48	Female	Same farm	4 years	No	NA	NA	Serum	Undetermined	Undetermined	Undetermined	Negative	Oral Swabs	Undetermined	Undetermined	Undetermined	Negative	34.6885	38.623	36.6557	Negative
H4a-S2-1-J	H4a-J	2021-03-25	V1	Sheep	24	Female	Same farm	2 years	No	NA	NA	Serum	Undetermined	Undetermined	Undetermined	Negative	Oral Swabs	Undetermined	Undetermined	Undetermined	Negative	89.5996	90.3359	89.9678	Positive
H4a-S3-B	H4a-B	2021-03-21	V1	Sheep	48	Male	Same farm	4 years	No	NA	NA	Serum	Undetermined	Undetermined	Undetermined	Negative	Oral Swabs		No sample vol.	NA	NA	6.68852	7.7377	7.21311	Negative
H4a-S3-1-J	H4a-J	2021-03-25	V1	Sheep	8	Male	Same farm	8 months	No	NA	NA	Serum	Undetermined	Undetermined	Undetermined	Negative	Oral Swabs		No sample vol.	NA	NA	30.879	31.063	30.971	Negative
H4a-S4-B	H4a-B	2021-03-21	V1	Sheep	60	Female	Same farm	5 years	No	NA	NA	Serum	Undetermined	Undetermined	Undetermined	Negative	Oral Swabs	Undetermined	Undetermined	Undetermined	Negative	18.2295	21.5738	19.9016	Negative
H4a-S5-B	H4a-B	2021-03-21	V1	Sheep	48	Female	Same farm	4 years	No	NA	NA	Serum	Undetermined	Undetermined	Undetermined	Negative	Oral Swabs	Undetermined	Undetermined	Undetermined	Negative	12.7213	8.72131	10.7213	Negative
H4a-S6-B	H4a-B	2021-03-21	V1	Sheep	36	Female	Same farm	3 years	No	NA	NA	Serum	Undetermined	Undetermined	Undetermined	Negative	Oral Swabs	Undetermined	Undetermined	Undetermined	Negative	24	23.2787	23.6393	Negative
H5a-C1-B	H5a-B	2021-03-21	V1	Cattle	36	Female	Same farm	5 years	No	NA	NA	Serum	Undetermined	Undetermined	Undetermined	Negative	NA	NA	NA	NA	NA	41.9672	40.459	41.2131	Negative
H5a-C1-1-J	H5a-J	2021-03-25	V1	Cattle	60	Female	Same farm	5 years	No	NA	NA	Serum	Undetermined	Undetermined	Undetermined	Negative	NA	NA	NA	NA	NA	90.7041	90.52	90.6121	Positive
H5a-C2-B	H5a-B	2021-03-21	V1	Cattle	60	Female	Same farm	5 years	No	NA	NA	Serum	Undetermined	Undetermined	Undetermined	Negative	NA	NA	NA	NA	NA	82.8852	82.5574	82.7213	Positive
H5a-C2-1-J	H5a-J	2021-03-25	V1	Cattle	60	Female	Same farm	5 years	No	NA	NA	Serum	Undetermined	Undetermined	Undetermined	Negative	NA	NA	NA	NA	NA	89.6917	91.1643	90.428	Positive
H5a-C3-B	H5a-B	2021-03-21	V1	Cattle	12	Male	Same farm	1 year	No	NA	NA	Serum	Undetermined	Undetermined	Undetermined	Negative	NA	NA	NA	NA	NA	24.918	30.0984	27.5082	Negative
H5a-C3-1-J	H5a-J	2021-03-25	V1	Cattle	18	Male	Same farm	1.5 years	No	NA	NA	Serum	Undetermined	Undetermined	Undetermined	Negative	NA	NA	NA	NA	NA	91.5324	93.0051	92.2688	Positive
H5a-S1-B	H5a-B	2021-03-21	V1	Sheep	12	Female	Same farm	1 year	No	NA	NA	Serum	Undetermined	Undetermined	Undetermined	Negative	Oral Swabs	Undetermined	Undetermined	Undetermined	Negative	19.082	20.1967	19.6393	Negative
H5a-S1-1-J	H5a-J	2021-03-25	V1	Sheep	24	Female	Same farm	2 years	No	NA	NA	Serum	Undetermined	Undetermined	Undetermined	Negative	Oral Swabs	Undetermined	Undetermined	Undetermined	Negative	30.1427	28.578	29.3603	Negative
H5a-S2-B	H5a-B	2021-03-21	V1	Sheep	24	Female	Same farm	2 years	No	NA	NA	Serum	Undetermined	Undetermined	Undetermined	Negative	Oral Swabs		No sample vol.	NA	NA	88.459	88.8525	88.6557	Positive
H5a-S2-1-J	H5a-J	2021-03-25	V1	Sheep	36	Female	Same farm	3 years	No	NA	NA	Serum	Undetermined	Undetermined	Undetermined	Negative	Oral Swabs	Undetermined	Undetermined	Undetermined	Negative	92.821	92.4528	92.6369	Positive
H5a-S3-B	H5a-B	2021-03-21	V1	Sheep	24	Female	Same farm	2 years	No	NA	NA	Serum	Undetermined	Undetermined	Undetermined	Negative	Oral Swabs	Undetermined	Undetermined	Undetermined	Negative	40.5902	37.1148	38.8525	Negative
H5a-S3-1-J	H5a-J	2021-03-25	V1	Sheep	6	Male	Same farm	6 months	No	NA	NA	Serum	Undetermined	Undetermined	Undetermined	Negative	Oral Swabs	Undetermined	Undetermined	Undetermined	Negative	22.9636	20.3866	21.6751	Negative
H5a-S4-B	H5a-B	2021-03-21	V1	Sheep	12	Female	Same farm	1 year	No	NA	NA	Serum	Undetermined	Undetermined	Undetermined	Negative	Oral Swabs		No sample vol.	NA	NA	26.3607	24.5902	25.4754	Negative
H5a-S4-1-J	H5a-J	2021-03-25	V1	Sheep	6	Male	Same farm	6 months	No	NA	NA	Serum	Undetermined	Undetermined	Undetermined	Negative	Oral Swabs	Undetermined	Undetermined	Undetermined	Negative	32.8118	22.7796	27.7957	Negative
H5a-S5-1-J	H5a-J	2021-03-25	V1	Sheep	36	Female	Same farm	3 years	No	NA	NA	Serum	Undetermined	Undetermined	Undetermined	Negative	Oral Swabs	Undetermined	Undetermined	Undetermined	Negative	71.0078	70.0874	70.5476	Positive
H5a-S6-1-J	H5a-J	2021-03-25	V1	Sheep	30	Female	Same farm	2.5 years	No	NA	NA	Serum	Undetermined	Undetermined	Undetermined	Negative	Oral Swabs		No sample vol.	NA	NA	15.4165	19.6503	17.5334	Negative
LM-V1-C1-B	LM-B	2021-03-21	V1	Cattle	36	Male	Same farm	1 day	No	NA	NA	Serum	Undetermined	Undetermined	Undetermined	Negative	NA	NA	NA	NA	NA	64.8525	60.7869	62.8197	Positive
LM-V1-C1-J	LM-J	2021-03-25	V1	Cattle	24	Male	Livestock market	1 day	No	NA	NA	Serum	Undetermined	Undetermined	Undetermined	Negative	NA	NA	NA	NA	NA	84.8136	84.2614	84.5375	Positive
LM-V1-C2-B	LM-B	2021-03-21	V1	Cattle	24	Male	Same farm	1 day	No	NA	NA	Serum	Undetermined	Undetermined	Undetermined	Negative	NA	NA	NA	NA	NA	5.11475	3.7377	4.42623	Negative
LM-V1-C2-J	LM-J	2021-03-25	V1	Cattle	30	Female	Livestock market	1 week	No	NA	NA	Serum	Undetermined	Undetermined	Undetermined	Negative	NA	NA	NA	NA	NA	85.5499	85.0897	85.3198	Positive
LM-V1-C3-B	LM-B	2021-03-21	V1	Cattle	180	Female	Same farm	1 day	No	NA	NA	Serum	Undetermined	Undetermined	Undetermined	Negative	NA	NA	NA	NA	NA	85.3115	86.2295	85.7705	Positive
LM-V1-C3-J	LM-J	2021-03-25	V1	Cattle	60	Female	Livestock market	2 weeks	No	NA	NA	Serum	Undetermined	Undetermined	Undetermined	Negative	NA	NA	NA	NA	NA	45.4211	49.8389	47.63	Negative
LM-V1-G1-B	LM-B	2021-03-21	V1	Goats	9	Female	Middleman/trader	1 day	No	NA	NA	Serum	Undetermined	Undetermined	Undetermined	Negative	NA	NA	NA	NA	NA	43.1475	39.9344	41.541	Negative
LM-V1-G1-J	LM-J	2021-03-25	V1	Goats	60	Female	Livestock market	1 day	No	NA	NA	Serum	Undetermined	Undetermined	Undetermined	Negative	Oral Swabs	Undetermined	Undetermined	Undetermined	Negative	19.8343	23.7	21.7671	Negative
LM-V1-G2-B	LM-B	2021-03-21	V1	Goats	36	Female	Middleman/trader	1 day	No	NA	NA	Serum	Undetermined	Undetermined	Undetermined	Negative	NA	NA	NA	NA	NA	24	21.1803	22.5902	Negative
LM-V1-G2-J	LM-J	2021-03-25	V1	Goats	30	Male	Livestock market	1 week	No	NA	NA	Serum	Undetermined	Undetermined	Undetermined	Negative	Oral Swabs	Undetermined	Undetermined	Undetermined	Negative	21.5831	22.8716	22.2273	Negative
LM-V1-G3-B	LM-B	2021-03-21	V1	Goats	24	Male	Neighbors	1 day	No	NA	NA	Serum	Undetermined	Undetermined	Undetermined	Negative	NA	NA	NA	NA	NA	7.34426	5.77049	6.55738	Negative
LM-V1-G3-J	LM-J	2021-03-25	V1	Goats	48	Male	Livestock market	1 day	No	NA	NA	Serum	Undetermined	Undetermined	Undetermined	Negative	Oral Swabs	Undetermined	Undetermined	Undetermined	Negative	73.3088	72.4804	72.8946	Positive
LM-V1-S1-B	LM-B	2021-03-21	V1	Sheep	120	Female	Livestock market	1 day	No	NA	NA	Serum	Undetermined	Undetermined	Undetermined	Negative	NA	NA	NA	NA	NA	69.5082	66.4262	67.9672	Positive
LM-V1-S1-J	LM-J	2021-03-25	V1	Sheep	36	Male	Livestock market	2 weeks	No	NA	NA	Serum	Undetermined	Undetermined	Undetermined	Negative	Oral Swabs	Undetermined	Undetermined	Undetermined	Negative	21.7671	24.8965	23.3318	Negative
LM-V1-S2-B	LM-B	2021-03-21	V1	Sheep	60	Female	Livestock market	1 day	No	NA	NA	Serum	Undetermined	Undetermined	Undetermined	Negative	NA	NA	NA	NA	NA	63.9344	70.5574	67.2459	Positive
LM-V1-S2-J	LM-J	2021-03-25	V1	Sheep	60	Male	Livestock market	2 weeks	No	NA	NA	Serum	Undetermined	Undetermined	Undetermined	Negative	Oral Swabs	Undetermined	Undetermined	Undetermined	Negative	25.5407	30.2347	27.8877	Negative
LM-V1-S3-B	LM-B	2021-03-21	V1	Sheep	60	Female	Livestock market	1 day	No	NA	NA	Serum	Undetermined	Undetermined	Undetermined	Negative	NA	NA	NA	NA	NA	57.6393	58.6885	58.1639	Positive
LM-V1-S3-J	LM-J	2021-03-25	V1	Sheep	60	Male	Livestock market	2 weeks	No	NA	NA	Serum	Undetermined	Undetermined	Undetermined	Negative	Oral Swabs	Undetermined	Undetermined	Undetermined	Negative	20.2025	20.4786	20.3405	Negative
T1-V1-C1-B	T-B	2021-03-21	V1	Cattle	96	Female	Same farm	8 years	No	NA	NA	Serum	Undetermined	Undetermined	Undetermined	Negative	NA	NA	NA	NA	NA	93.7647	93.7647	93.7647	Positive
T1-V1-C2-B	T-B	2021-03-21	V1	Cattle	96	Female	Same farm	8 years	No	NA	NA	Serum	Undetermined	Undetermined	Undetermined	Negative	NA	NA	NA	NA	NA	84.6463	84.9816	84.8139	Positive
T1-V1-C3-B	T-B	2021-03-21	V1	Cattle	72	Female	Same farm	6 years	No	NA	NA	Serum	34.61	35.91	35.26	Positive	NA	NA	NA	NA	NA	86.3895	86.3895	86.3895	Positive
T1-V1-S1-B	T-B	2021-03-21	V1	Sheep	24	Female	Same farm	2 years	No	NA	NA	Serum	Undetermined	Undetermined	Undetermined	Negative	Oral Swabs	Undetermined	Undetermined	Undetermined	Negative	87.8646	88.535	88.1998	Positive
T1-V1-S2-B	T-B	2021-03-21	V1	Sheep	12	Female	Same farm	1 year	No	NA	NA	Serum	Undetermined	Undetermined	Undetermined	Negative	Oral Swabs		No sample vol.	NA	NA	45.9604	46.4968	46.2286	Negative
T1-V1-S3-B	T-B	2021-03-21	V1	Sheep	24	Female	Same farm	2 years	No	NA	NA	Serum	Undetermined	Undetermined	Undetermined	Negative	Oral Swabs	Undetermined	Undetermined	Undetermined	Negative	14.7167	21.0191	17.8679	Negative
T1-V1-S4-B	T-B	2021-03-21	V1	Sheep	36	Female	Same farm	3 years	No	NA	NA	Serum	Undetermined	Undetermined	Undetermined	Negative	Oral Swabs	Undetermined	Undetermined	Undetermined	Negative	81.8974	83.1043	82.5008	Positive
T1-V1-S5-B	T-B	2021-03-21	V1	Sheep	36	Female	Same farm	3 years	No	NA	NA	Serum	Undetermined	Undetermined	Undetermined	Negative	Oral Swabs	Undetermined	Undetermined	Undetermined	Negative	57.0902	40.4626	48.7764	Negative
T1-V1-S6-B	T-B	2021-03-21	V1	Sheep	24	Female	Same farm	2 years	No	NA	NA	Serum	Undetermined	Undetermined	Undetermined	Negative	Oral Swabs		No sample vol.	NA	NA	82.4338	82.769	82.6014	Positive
H1-C1-1-B	H1-B	2021-04-18	V2	Cattle	72	Female	Same farm	6 years	No	NA	NA	Serum	Undetermined	Undetermined	Undetermined	Negative	NA	NA	NA	NA	NA	88.7362	89.2055	88.9708	Positive
H1-C1-1-J	H1-J	2021-04-22	V2	Cattle	60	Female	Same farm	5 years	No	NA	NA	Serum	Undetermined	Undetermined	Undetermined	Negative	NA	NA	NA	NA	NA	86.1942	84.3534	85.2738	Positive
H1-C2-B	H1-B	2021-04-18	V2	Cattle	48	Female	Same farm	4 years	No	NA	NA	Serum	Undetermined	Undetermined	Undetermined	Negative	NA	NA	NA	NA	NA	3.05062	11.0292	7.03989	Negative
H1-C2-J	H1-J	2021-04-22	V2	Cattle	60	Female	Same farm	5 years	No	NA	NA	Serum	Undetermined	Undetermined	Undetermined	Negative	NA	NA	NA	NA	NA	48.1822	46.0653	47.1238	Negative
H1-C3-1-B	H1-B	2021-04-18	V2	Cattle	60	Female	Same farm	5 years	No	NA	NA	Serum	Undetermined	Undetermined	Undetermined	Negative	NA	NA	NA	NA	NA	93.3624	93.3624	93.3624	Positive
H1-C3-1-J	H1-J	2021-04-22	V2	Cattle	60	Female	Same farm	5 years	No	NA	NA	Serum	Undetermined	Undetermined	Undetermined	Negative	NA	NA	NA	NA	NA	56.9259	57.4781	57.202	Positive
H1-S1-B	H1-B	2021-04-18	V2	Sheep	24	Female	Same farm	2 years	No	NA	NA	Serum	Undetermined	Undetermined	Undetermined	Negative	Oral Swabs	Undetermined	Undetermined	Undetermined	Negative	67.1472	66.6108	66.879	Positive
H1-S1-1-J	H1-J	2021-04-22	V2	Sheep	36	Female	Same farm	3 years	No	NA	NA	Serum	Undetermined	Undetermined	Undetermined	Negative	Oral Swabs	Undetermined	Undetermined	Undetermined	Negative	40.2669	33.364	36.8155	Negative
H1-S2-B	H1-B	2021-04-18	V2	Sheep	18	Female	Same farm	1.5 years	No	NA	NA	Serum	Undetermined	Undetermined	Undetermined	Negative	Oral Swabs		No sample vol.	NA	NA	92.4237	92.4237	92.4237	Positive
H1-S2-1-J	H1-J	2021-04-22	V2	Sheep	36	Female	Same farm	3 years	No	NA	NA	Serum	Undetermined	Undetermined	Undetermined	Negative	Oral Swabs	Undetermined	Undetermined	Undetermined	Negative	78.647	77.8187	78.2329	Positive
H1-S3-B	H1-B	2021-04-18	V2	Sheep	48	Female	Same farm	4 years	No	NA	NA	Serum	Undetermined	Undetermined	Undetermined	Negative	Oral Swabs	Undetermined	Undetermined	Undetermined	Negative	92.2896	92.2896	92.2896	Positive
H1-S3-1-J	H1-J	2021-04-22	V2	Sheep	36	Female	Same farm	3 years	No	NA	NA	Serum	Undetermined	Undetermined	Undetermined	Negative	Oral Swabs	Undetermined	Undetermined	Undetermined	Negative	38.7023	31.063	34.8827	Negative
H1-S4-B	H1-B	2021-04-18	V2	Sheep	36	Female	Same farm	3 years	No	NA	NA	Serum	Undetermined	Undetermined	Undetermined	Negative	Oral Swabs	Undetermined	Undetermined	Undetermined	Negative	85.7861	86.1214	85.9537	Positive
H1-S4-J	H1-J	2021-04-22	V2	Sheep	24	Female	Same farm	2 years	No	NA	NA	Serum	Undetermined	Undetermined	Undetermined	Negative	Oral Swabs		No sample vol.	NA	NA	28.2098	16.5209	22.3654	Negative
H1-S5-B	H1-B	2021-04-18	V2	Sheep	60	Female	Same farm	5 years	No	NA	NA	Serum	Undetermined	Undetermined	Undetermined	Negative	Oral Swabs	Undetermined	Undetermined	Undetermined	Negative	86.9259	86.8589	86.8924	Positive
H1-S5-J	H1-J	2021-04-22	V2	Sheep	24	Female	Same farm	2 years	No	NA	NA	Serum	Undetermined	Undetermined	Undetermined	Negative	Oral Swabs	Undetermined	Undetermined	Undetermined	Negative	27.1054	20.3866	23.746	Negative
H1-S6-B	H1-B	2021-04-18	V2	Sheep	18	Female	Same farm	1.5 years	No	NA	NA	Serum	Undetermined	Undetermined	Undetermined	Negative	Oral Swabs	Undetermined	Undetermined	Undetermined	Negative	83.7747	83.7747	83.7747	Positive
H1-S6-J	H1-J	2021-04-22	V2	Sheep	60	Female	Same farm	5 years	No	NA	NA	Serum	37.77	38.3	38.04	Positive	Oral Swabs	Undetermined	Undetermined	Undetermined	Negative	45.0529	43.3962	44.2246	Negative
H2-C1-B	H2-B	2021-04-18	V2	Cattle	60	Female	Same farm	5 years	No	NA	NA	Serum	Undetermined	Undetermined	Undetermined	Negative	NA	NA	NA	NA	NA	91.4851	91.8203	91.6527	Positive
H2-C1-2-J	H2-J	2021-04-22	V2	Cattle	240	Female	Same farm	20 years	No	NA	NA	Serum	Undetermined	Undetermined	Undetermined	Negative	NA	NA	NA	NA	NA	87.2066	85.734	86.4703	Positive
H2-C2-1-B	H2-B	2021-04-18	V2	Cattle	72	Female	Same farm	6 years	No	NA	NA	NA	NA	NA	NA	NA	NA	NA	NA	NA	NA	NA	NA	NA	NA
H2-C2-1-J	H2-J	2021-04-22	V2	Cattle	84	Female	Same farm	7 years	No	NA	NA	Serum	Undetermined	Undetermined	Undetermined	Negative	NA	NA	NA	NA	NA	83.6171	83.8932	83.7552	Positive
H2-C3-1-B	H2-B	2021-04-18	V2	Cattle	18	Male	Livestock market	11 months	No	NA	NA	Serum	Undetermined	Undetermined	Undetermined	Negative	NA	NA	NA	NA	NA	29.9363	23.2316	26.584	Negative
H2-C3-2-J	H2-J	2021-04-22	V2	Cattle	84	Female	Same farm	7 years	No	NA	NA	Serum	Undetermined	Undetermined	Undetermined	Negative	NA	NA	NA	NA	NA	79.6595	80.7639	80.2117	Positive
H2-S1-1-B	H2-B	2021-04-18	V2	Sheep	48	Female	Same farm	4 years	No	NA	NA	Serum	Undetermined	Undetermined	Undetermined	Negative	Oral Swabs	Undetermined	Undetermined	Undetermined	Negative	43.949	43.2786	43.6138	Negative
H2-S1-2-J	H2-J	2021-04-22	V2	Sheep	60	Female	Same farm	5 years	No	NA	NA	Serum	Undetermined	Undetermined	Undetermined	Negative	Oral Swabs	Undetermined	Undetermined	Undetermined	Negative	33.5404	33.3851	33.4627	Negative
H2-S2-1-B	H2-B	2021-04-18	V2	Sheep	36	Female	Same farm	3 years	No	NA	NA	Serum	Undetermined	Undetermined	Undetermined	Negative	Oral Swabs	Undetermined	Undetermined	Undetermined	Negative	84.7804	84.177	84.4787	Positive
H2-S2-1-J	H2-J	2021-04-22	V2	Sheep	60	Female	Same farm	5 years	No	NA	NA	Serum	Undetermined	Undetermined	Undetermined	Negative	Oral Swabs	Undetermined	Undetermined	Undetermined	Negative	71.5062	73.7578	72.632	Positive
H2-S3-B	H2-B	2021-04-18	V2	Sheep	36	Female	Same farm	3 years	No	NA	NA	Serum	Undetermined	Undetermined	Undetermined	Negative	Oral Swabs		No sample vol.	NA	NA	93.7647	93.8317	93.7982	Positive
H2-S3-1-J	H2-J	2021-04-22	V2	Sheep	60	Female	Same farm	5 years	No	NA	NA	Serum	Undetermined	Undetermined	Undetermined	Negative	Oral Swabs	Undetermined	Undetermined	Undetermined	Negative	59.6273	64.2081	61.9177	Positive
H2-S4-B	H2-B	2021-04-18	V2	Sheep	9	Male	Same farm	9 months	No	NA	NA	Serum	Undetermined	Undetermined	Undetermined	Negative	Oral Swabs	Undetermined	Undetermined	Undetermined	Negative	81.0258	82.2327	81.6292	Positive
H2-S4-J	H2-J	2021-04-22	V2	Sheep	72	Female	Same farm	6 years	No	NA	NA	Serum	Undetermined	Undetermined	Undetermined	Negative	Oral Swabs	Undetermined	Undetermined	Undetermined	Negative	30.9006	27.0186	28.9596	Negative
H2-S5-B	H2-B	2021-04-18	V2	Sheep	48	Female	Same farm	4 years	No	NA	NA	Serum	Undetermined	Undetermined	Undetermined	Negative	Oral Swabs	Undetermined	Undetermined	Undetermined	Negative	93.8988	93.7647	93.8317	Positive
H2-S5-J	H2-J	2021-04-22	V2	Sheep	60	Female	Same farm	5 years	No	NA	NA	Serum	Undetermined	Undetermined	Undetermined	Negative	Oral Swabs	Undetermined	Undetermined	Undetermined	Negative	70.264	71.3509	70.8075	Positive
H2-S6-B	H2-B	2021-04-18	V2	Sheep	18	Male	Same farm	1.5 years	No	NA	NA	Serum	Undetermined	Undetermined	Undetermined	Negative	Oral Swabs	Undetermined	Undetermined	Undetermined	Negative	42.6081	46.698	44.653	Negative
H2-S6-J	H2-J	2021-04-22	V2	Sheep	2	Female	Same farm	2 months	No	NA	NA	Serum	Undetermined	Undetermined	Undetermined	Negative	NA	NA	NA	NA	NA	18.0124	21.972	19.9922	Negative
H3-C1-1-B	H3-B	2021-04-18	V2	Cattle	48	Female	Same farm	4 years	No	NA	NA	Serum	Undetermined	Undetermined	Undetermined	Negative	NA	NA	NA	NA	NA	26.9863	30.875	28.9306	Negative
H3-C1-1-J	H3-J	2021-04-22	V2	Cattle	60	Female	Same farm	5 years	No	NA	NA	Serum	Undetermined	Undetermined	Undetermined	Negative	NA	NA	NA	NA	NA	66.6149	64.441	65.528	Positive
H3-C2-B	H3-B	2021-04-18	V2	Cattle	72	Female	Same farm	6 years	No	NA	NA	Serum	Undetermined	Undetermined	Undetermined	Negative	NA	NA	NA	NA	NA	87.9316	88.0657	87.9987	Positive
H3-C2-2-J	H3-J	2021-04-22	V2	Cattle	240	Female	Same farm	20 years	No	NA	NA	Serum	Undetermined	Undetermined	Undetermined	Negative	NA	NA	NA	NA	NA	80.0466	85.4037	82.7252	Positive
H3-C3-1-B	H3-B	2021-04-18	V2	Cattle	48	Female	Livestock market	2 years	No	NA	NA	Serum	Undetermined	Undetermined	Undetermined	Negative	NA	NA	NA	NA	NA	92.826	92.9601	92.8931	Positive
H3-C3-2-J	H3-J	2021-04-22	V2	Cattle	300	Female	Same farm	25 years	No	NA	NA	Serum	Undetermined	Undetermined	Undetermined	Negative	NA	NA	NA	NA	NA	88.587	88.5093	88.5481	Positive
H3-S1-1-B	H3-B	2021-04-18	V2	Sheep	36	Female	Same farm	3 years	No	NA	NA	Serum	Undetermined	Undetermined	Undetermined	Negative	Oral Swabs	Undetermined	Undetermined	Undetermined	Negative	94.0329	94.301	94.1669	Positive
H3-S1-2-J	H3-J	2021-04-22	V2	Sheep	7	Female	Same farm	7 months	No	NA	NA	Serum	Undetermined	Undetermined	Undetermined	Negative	Oral Swabs	Undetermined	Undetermined	Undetermined	Negative	37.4224	41.382	39.4022	Negative
H3-S2-1-B	H3-B	2021-04-18	V2	Sheep	30	Female	Same farm	2.5 years	No	NA	NA	Serum	Undetermined	Undetermined	Undetermined	Negative	Oral Swabs	Undetermined	Undetermined	Undetermined	Negative	93.5635	93.8988	93.7311	Positive
H3-S2-2-J	H3-J	2021-04-22	V2	Sheep	5	Female	Same farm	5months	No	NA	NA	Serum	Undetermined	Undetermined	Undetermined	Negative	Oral Swabs	Undetermined	Undetermined	Undetermined	Negative	-2.87267	-7.2205	-5.04658	Negative
H3-S3-B	H3-B	2021-04-18	V2	Sheep	24	Female	Same farm	2 years	No	NA	NA	Serum	Undetermined	Undetermined	Undetermined	Negative	Oral Swabs	Undetermined	Undetermined	Undetermined	Negative	8.61549	12.236	10.4257	Negative
H3-S3-2-J	H3-J	2021-04-22	V2	Sheep	24	Female	Same farm	2 years	No	NA	NA	Serum	Undetermined	Undetermined	Undetermined	Negative	Oral Swabs	Undetermined	Undetermined	Undetermined	Negative	26.0093	26.1646	26.087	Negative
H3-S4-B	H3-B	2021-04-18	V2	Sheep	60	Female	Same farm	5 years	No	NA	NA	Serum	Undetermined	Undetermined	Undetermined	Negative	Oral Swabs	Undetermined	Undetermined	Undetermined	Negative	89.3396	90.1442	89.7419	Positive
H3-S4-1-J	H3-J	2021-04-22	V2	Sheep	7	Female	Same farm	7 months	No	NA	NA	Serum	Undetermined	Undetermined	Undetermined	Negative	Oral Swabs	Undetermined	Undetermined	Undetermined	Negative	61.7236	64.9068	63.3152	Positive
H3-S5-B	H3-B	2021-04-18	V2	Sheep	36	Female	Same farm	3 years	No	NA	NA	Serum	Undetermined	Undetermined	Undetermined	Negative	Oral Swabs	Undetermined	Undetermined	Undetermined	Negative	30.942	31.0091	30.9755	Negative
H3-S5-1-J	H3-J	2021-04-22	V2	Sheep	5	Female	Same farm	5months	No	NA	NA	Serum	Undetermined	Undetermined	Undetermined	Negative	Oral Swabs	Undetermined	Undetermined	Undetermined	Negative	48.6801	48.2143	48.4472	Negative
H3-S6-B	H3-B	2021-04-18	V2	Sheep	72	Female	Neighbors	1 month	No	NA	NA	Serum	Undetermined	Undetermined	Undetermined	Negative	Oral Swabs	Undetermined	Undetermined	Undetermined	Negative	83.6406	83.8418	83.7412	Positive
H3-S6-1-J	H3-J	2021-04-22	V2	Sheep	12	Female	Same farm	1 year	No	NA	NA	Serum	Undetermined	Undetermined	Undetermined	Negative	Oral Swabs	Undetermined	Undetermined	Undetermined	Negative	34.0062	32.1429	33.0745	Negative
H4-C1-1-B	H4-B	2021-04-18	V2	Cattle	60	Female	Livestock market	3 years	No	NA	NA	Serum	Undetermined	Undetermined	Undetermined	Negative	NA	NA	NA	NA	NA	87.7305	88.0657	87.8981	Positive
H4-C1-2-J	H4-J	2021-04-22	V2	Cattle	84	Female	Livestock market	4.5 years	No	NA	NA	Serum	Undetermined	Undetermined	Undetermined	Negative	NA	NA	NA	NA	NA	49.3012	48.2919	48.7966	Negative
H4-C2-1-B	H4-B	2021-04-18	V2	Cattle	156	Female	Same farm	13 years	No	NA	NA	Serum	Undetermined	Undetermined	Undetermined	Negative	NA	NA	NA	NA	NA	89.6748	90.0771	89.876	Positive
H4-C2-2-J	H4-J	2021-04-22	V2	Cattle	84	Female	Livestock market	4.5 years	No	NA	NA	Serum	Undetermined	Undetermined	Undetermined	Negative	NA	NA	NA	NA	NA	90.2174	91.3043	90.7609	Positive
H4-C3-1-B	H4-B	2021-04-18	V2	Cattle	120	Female	Same farm	10 years	No	NA	NA	Serum	Undetermined	Undetermined	Undetermined	Negative	NA	NA	NA	NA	NA	96.0443	95.2397	95.642	Positive
H4-C3-2-J	H4-J	2021-04-22	V2	Cattle	84	Female	Same farm	7 years	No	NA	NA	Serum	Undetermined	Undetermined	Undetermined	Negative	NA	NA	NA	NA	NA	73.6025	75.0776	74.3401	Positive
H4-G1-B	H4-B	2021-04-18	V2	Goats	24	Female	Same farm	2 years	No	NA	NA	Serum	Undetermined	Undetermined	Undetermined	Negative	Oral Swabs	Undetermined	Undetermined	Undetermined	Negative	36.1716	37.6467	36.9092	Negative
H4-G2-B	H4-B	2021-04-18	V2	Goats	24	Female	Same farm	2 years	No	NA	NA	Serum	34.97	34.26	34.61	Positive	Oral Swabs	Undetermined	Undetermined	Undetermined	Negative	15.119	14.0463	14.5826	Negative
H4-G3-B	H4-B	2021-04-18	V2	Goats	36	Female	Same farm	3 years	No	NA	NA	Serum	Undetermined	Undetermined	Undetermined	Negative	Oral Swabs	Undetermined	Undetermined	Undetermined	Negative	19.8123	20.818	20.3151	Negative
H4-G4-B	H4-B	2021-04-18	V2	Goats	12	Female	Livestock market	9 months	No	NA	NA	Serum	Undetermined	Undetermined	Undetermined	Negative	Oral Swabs	Undetermined	Undetermined	Undetermined	Negative	24.0362	20.7509	22.3936	Negative
H4-G5-B	H4-B	2021-04-18	V2	Goats	60	Female	Same farm	5 years	No	NA	NA	Serum	Undetermined	Undetermined	Undetermined	Negative	Oral Swabs	Undetermined	Undetermined	Undetermined	Negative	10.3587	9.88937	10.124	Negative
H4-G6-B	H4-B	2021-04-18	V2	Goats	18	Female	Same farm	1.5 years	No	NA	NA	Serum	Undetermined	Undetermined	Undetermined	Negative	Oral Swabs	Undetermined	Undetermined	Undetermined	Negative	22.2259	20.885	21.5555	Negative
H4-S1-2-J	H4-J	2021-04-22	V2	Sheep	84	Female	Same farm	7 years	No	NA	NA	Serum	Undetermined	Undetermined	Undetermined	Negative	Oral Swabs	Undetermined	Undetermined	Undetermined	Negative	37.9658	37.2671	37.6165	Negative
H4-S2-2-J	H4-J	2021-04-22	V2	Sheep	60	Female	Same farm	5 years	No	NA	NA	Serum	Undetermined	Undetermined	Undetermined	Negative	Oral Swabs	Undetermined	Undetermined	Undetermined	Negative	87.1118	88.1211	87.6165	Positive
H4-S3-2-J	H4-J	2021-04-22	V2	Sheep	84	Female	Same farm	7 years	No	NA	NA	Serum	Undetermined	Undetermined	Undetermined	Negative	Oral Swabs	Undetermined	Undetermined	Undetermined	Negative	36.1025	33.7733	34.9379	Negative
H4-S4-1-J	H4-J	2021-04-22	V2	Sheep	24	Female	Same farm	2 years	No	NA	NA	Serum	Undetermined	Undetermined	Undetermined	Negative	Oral Swabs	Undetermined	Undetermined	Undetermined	Negative	90.7609	90.4503	90.6056	Positive
H4-S5-1-J	H4-J	2021-04-22	V2	Sheep	24	Female	Same farm	2 years	No	NA	NA	Serum	Undetermined	Undetermined	Undetermined	Negative	Oral Swabs	Undetermined	Undetermined	Undetermined	Negative	20.3416	23.9907	22.1661	Negative
H4-S6-1-J	H4-J	2021-04-22	V2	Sheep	6	Female	Same farm	6 months	No	NA	NA	Serum	Undetermined	Undetermined	Undetermined	Negative	Oral Swabs		No sample vol.	NA	NA	74.3012	73.9907	74.146	Positive
H5-C1-B	H5-B	2021-04-18	V2	Cattle	36	Male	Same farm	3 years	No	NA	NA	Serum	Undetermined	Undetermined	Undetermined	Negative	NA	NA	NA	NA	NA	49.9162	48.7764	49.3463	Negative
H5-C1-2-J	H5-J	2021-04-22	V2	Cattle	84	Female	Same farm	7 years	No	NA	NA	Serum	36.87	Undetermined	36.87	Negative	NA	NA	NA	NA	NA	27.4845	31.4441	29.4643	Negative
H5-C2-B	H5-B	2021-04-18	V2	Cattle	60	Female	Same farm	5 years	No	NA	NA	Serum	Undetermined	Undetermined	Undetermined	Negative	NA	NA	NA	NA	NA	68.9934	69.9486	69.471	Positive
H5-C2-2-J	H5-J	2021-04-22	V2	Cattle	30	Male	Same farm	2.5 years	No	NA	NA	Serum	Undetermined	Undetermined	Undetermined	Negative	NA	NA	NA	NA	NA	81.7547	81.5217	81.6382	Positive
H5-C3-1-B	H5-B	2021-04-18	V2	Cattle	36	Male	Same farm	3 years	No	NA	NA	Serum	Undetermined	Undetermined	Undetermined	Negative	NA	NA	NA	NA	NA	90.0808	89.7869	89.9339	Positive
H5-C3-2-J	H5-J	2021-04-22	V2	Cattle	7	Male	Same farm	7 months	No	NA	NA	Serum	Undetermined	Undetermined	Undetermined	Negative	NA	NA	NA	NA	NA	91.1491	91.4596	91.3043	Positive
H5-G1-B	H5-B	2021-04-18	V2	Goats	24	Female	Same farm	2 years	No	NA	NA	Serum	Undetermined	Undetermined	Undetermined	Negative	Oral Swabs	Undetermined	Undetermined	Undetermined	Negative	15.2094	20.867	18.0382	Negative
H5-G2-B	H5-B	2021-04-18	V2	Goats	12	Female	Same farm	1 year	No	NA	NA	Serum	Undetermined	Undetermined	Undetermined	Negative	Oral Swabs	Undetermined	Undetermined	Undetermined	Negative	32.8435	38.2807	35.5621	Negative
H5-G3-B	H5-B	2021-04-18	V2	Goats	18	Female	Same farm	1.5 years	No	NA	NA	Serum	Undetermined	Undetermined	Undetermined	Negative	Oral Swabs	Undetermined	Undetermined	Undetermined	Negative	47.5386	46.9508	47.2447	Negative
H5-S1-1-B	H5-B	2021-04-18	V2	Sheep	60	Female	Same farm	5 years	No	NA	NA	Serum	34.8	35.23	35.01	Positive	Oral Swabs	Undetermined	Undetermined	Undetermined	Negative	87.6561	88.3909	88.0235	Positive
H5-S1-2-J	H5-J	2021-04-22	V2	Sheep	8	Male	Same farm	8 months	No	NA	NA	Serum	Undetermined	Undetermined	Undetermined	Negative	Oral Swabs	Undetermined	Undetermined	Undetermined	Negative	38.2764	39.8292	39.0528	Negative
H5-S2-1-B	H5-B	2021-04-18	V2	Sheep	48	Female	Same farm	4 years	No	NA	NA	Serum	Undetermined	Undetermined	Undetermined	Negative	Oral Swabs	Undetermined	Undetermined	Undetermined	Negative	10.36	10.5805	10.4702	Negative
H5-S2-2-J	H5-J	2021-04-22	V2	Sheep	8	Male	Same farm	8 months	No	NA	NA	Serum	Undetermined	Undetermined	Undetermined	Negative	Oral Swabs	Undetermined	Undetermined	Undetermined	Negative	9.39441	15.295	12.3447	Negative
H5-S3-B	H5-B	2021-04-18	V2	Sheep	24	Male	Same farm	2 years	No	NA	NA	Serum	Undetermined	Undetermined	Undetermined	Negative	Oral Swabs	Undetermined	Undetermined	Undetermined	Negative	53.4166	55.2535	54.335	Positive
H5-S3-2-J	H5-J	2021-04-22	V2	Sheep	12	Female	Same farm	1 year	No	NA	NA	Serum	Undetermined	Undetermined	Undetermined	Negative	Oral Swabs	Undetermined	Undetermined	Undetermined	Negative	80.5901	79.2702	79.9301	Positive
H5-S4-1-J	H5-J	2021-04-22	V2	Sheep	8	Male	Same farm	8 months	No	NA	NA	Serum	Undetermined	Undetermined	Undetermined	Negative	NA	NA	NA	NA	NA	81.1335	82.6087	81.8711	Positive
H5-S5-2-J	H5-J	2021-04-22	V2	Sheep	36	Male	Same farm	3 years	No	NA	NA	Serum	Undetermined	Undetermined	Undetermined	Negative	Oral Swabs	Undetermined	Undetermined	Undetermined	Negative	9.62733	14.3634	11.9953	Negative
H5-S6-2-J	H5-J	2021-04-22	V2	Sheep	6	Female	Same farm	6 months	No	NA	NA	Serum	Undetermined	Undetermined	Undetermined	Negative	Oral Swabs	Undetermined	Undetermined	Undetermined	Negative	43.7888	48.9907	46.3898	Negative
LM-V2-C1-B	LM-B	2021-04-18	V2	Cattle	24	Male	Livestock market	1 week	No	NA	NA	Serum	Undetermined	Undetermined	Undetermined	Negative	NA	NA	NA	NA	NA	61.4254	62.601	62.0132	Positive
LM-V2-C1-J	LM-J	2021-04-22	V2	Cattle	48	Male	Livestock market	1 day	No	NA	NA	Serum	Undetermined	Undetermined	Undetermined	Negative	NA	NA	NA	NA	NA	84.8602	81.9099	83.3851	Positive
LM-V2-C2-B	LM-B	2021-04-18	V2	Cattle	36	Male	Livestock market	1 day	No	NA	NA	Serum	Undetermined	Undetermined	Undetermined	Negative	NA	NA	NA	NA	NA	15.4298	20.6466	18.0382	Negative
LM-V2-C2-J	LM-J	2021-04-22	V2	Cattle	48	Male	Livestock market	2 days	No	NA	NA	Serum	Undetermined	Undetermined	Undetermined	Negative	NA	NA	NA	NA	NA	80.9783	81.2888	81.1335	Positive
LM-V2-C3-B	LM-B	2021-04-18	V2	Cattle	48	Male	Livestock market	1 day	No	NA	NA	Serum	38.76	Undetermined	38.76	Negative	NA	NA	NA	NA	NA	76.5614	77.8104	77.1859	Positive
LM-V2-C3-J	LM-J	2021-04-22	V2	Cattle	30	Male	Livestock market	2 days	No	NA	NA	Serum	Undetermined	Undetermined	Undetermined	Negative	NA	NA	NA	NA	NA	42.3913	50.854	46.6227	Negative
LM-V2-G1-B	LM-B	2021-04-18	V2	Goats	12	Male	Livestock market	1 day	No	NA	NA	Serum	Undetermined	Undetermined	Undetermined	Negative	Oral Swabs	Undetermined	Undetermined	Undetermined	Negative	41.1462	42.3218	41.734	Negative
LM-V2-G1-J	LM-J	2021-04-22	V2	Goats	30	Male	Livestock market	3 days	No	NA	NA	Serum	Undetermined	Undetermined	Undetermined	Negative	Oral Swabs	Undetermined	Undetermined	Undetermined	Negative	32.764	26.3975	29.5807	Negative
LM-V2-G2-B	LM-B	2021-04-18	V2	Goats	24	Male	Livestock market	1 day	No	NA	NA	Serum	Undetermined	Undetermined	Undetermined	Negative	Oral Swabs	Undetermined	Undetermined	Undetermined	Negative	6.17193	3.82072	4.99633	Negative
LM-V2-G2-J	LM-J	2021-04-22	V2	Goats	24	Male	Livestock market	4 days	No	NA	NA	Serum	Undetermined	Undetermined	Undetermined	Negative	Oral Swabs	Undetermined	Undetermined	Undetermined	Negative	31.5217	27.5621	29.5419	Negative
LM-V2-G3-B	LM-B	2021-04-18	V2	Goats	30	Male	Livestock market	1 day	No	NA	NA	Serum	Undetermined	Undetermined	Undetermined	Negative	Oral Swabs	Undetermined	Undetermined	Undetermined	Negative	26.4511	21.2344	23.8428	Negative
LM-V2-G3-J	LM-J	2021-04-22	V2	Goats	30	Male	Livestock market	3 days	No	NA	NA	Serum	Undetermined	Undetermined	Undetermined	Negative	Oral Swabs	Undetermined	Undetermined	Undetermined	Negative	21.118	15.8385	18.4783	Negative
LM-V2-S1-B	LM-B	2021-04-18	V2	Sheep	18	Male	Livestock market	1 day	No	NA	NA	Serum	Undetermined	Undetermined	Undetermined	Negative	Oral Swabs	Undetermined	Undetermined	Undetermined	Negative	29.9045	25.4225	27.6635	Negative
LM-V2-S1-J	LM-J	2021-04-22	V2	Sheep	18	Female	Livestock market	3 days	No	NA	NA	Serum	Undetermined	Undetermined	Undetermined	Negative	Oral Swabs	Undetermined	Undetermined	Undetermined	Negative	-13.5093	-17.7795	-15.6444	Negative
LM-V2-S2-B	LM-B	2021-04-18	V2	Sheep	50	Female	Livestock market	1 day	No	NA	NA	Serum	Undetermined	Undetermined	Undetermined	Negative	Oral Swabs	Undetermined	Undetermined	Undetermined	Negative	49.155	54.8126	51.9838	Positive
LM-V2-S2-J	LM-J	2021-04-22	V2	Sheep	36	Male	Livestock market	3 days	No	NA	NA	Serum	Undetermined	Undetermined	Undetermined	Negative	Oral Swabs	Undetermined	Undetermined	Undetermined	Negative	53.4938	54.6584	54.0761	Positive
LM-V2-S3-B	LM-B	2021-04-18	V2	Sheep	36	Female	Livestock market	1 day	No	NA	NA	Serum	Undetermined	Undetermined	Undetermined	Negative	Oral Swabs	38.41	Undetermined	38.41	Negative	60.3968	57.4578	58.9273	Positive
LM-V2-S3-J	LM-J	2021-04-22	V2	Sheep	42	Male	Livestock market	3 days	No	NA	NA	Serum	Undetermined	Undetermined	Undetermined	Negative	Oral Swabs	Undetermined	Undetermined	Undetermined	Negative	87.0342	86.1025	86.5683	Positive
T-V2-C1-B	T-B	2021-04-18	V2	Cattle	60	Female	Same farm	5 years	No	NA	NA	Serum	Undetermined	Undetermined	Undetermined	Negative	NA	NA	NA	NA	NA	93.3872	93.5342	93.4607	Positive
T-V2-C1-J	T-J	2021-04-22	V2	Cattle	180	Female	Same farm	15 years	No	NA	NA	Serum	Undetermined	Undetermined	Undetermined	Negative	NA	NA	NA	NA	NA	65.6056	64.6739	65.1398	Positive
T-V2-C2-B	T-B	2021-04-18	V2	Cattle	72	Female	Same farm	6 years	No	NA	NA	Serum	Undetermined	Undetermined	Undetermined	Negative	NA	NA	NA	NA	NA	95.665	95.7384	95.7017	Positive
T-V2-C2-J	T-J	2021-04-22	V2	Cattle	120	Female	Same farm	10 years	No	NA	NA	Serum	33.42	33	33.21	Positive	NA	NA	NA	NA	NA	90.9161	89.6739	90.295	Positive
T-V2-C3-B	T-B	2021-04-18	V2	Cattle	96	Female	Same farm	8 years	No	NA	NA	Serum	Undetermined	Undetermined	Undetermined	Negative	NA	NA	NA	NA	NA	95.0037	95.1506	95.0771	Positive
T-V2-C3-J	T-J	2021-04-22	V2	Cattle	24	Female	Same farm	2 years	No	NA	NA	Serum	Undetermined	Undetermined	Undetermined	Negative	NA	NA	NA	NA	NA	88.9752	87.0342	88.0047	Positive
T-V2-S1-B	T-B	2021-04-18	V2	Sheep	24	Female	Same farm	2 years	No	NA	NA	Serum	Undetermined	Undetermined	Undetermined	Negative	Oral Swabs	Undetermined	Undetermined	Undetermined	Negative	81.4107	81.4107	81.4107	Positive
T-V2-S1-J	T-J	2021-04-22	V2	Sheep	24	Female	Same farm	2 years	No	NA	NA	Serum	Undetermined	Undetermined	Undetermined	Negative	Oral Swabs	Undetermined	Undetermined	Undetermined	Negative	79.8033	78.0328	78.918	Positive
T-V2-S2-B	T-B	2021-04-18	V2	Sheep	36	Female	Same farm	3 years	No	NA	NA	Serum	Undetermined	Undetermined	Undetermined	Negative	Oral Swabs	Undetermined	Undetermined	Undetermined	Negative	65.54	65.687	65.6135	Positive
T-V2-S2-J	T-J	2021-04-22	V2	Sheep	12	Female	Same farm	1 year	No	NA	NA	Serum	Undetermined	Undetermined	Undetermined	Negative	Oral Swabs	Undetermined	Undetermined	Undetermined	Negative	63.7377	65.3115	64.5246	Positive
T-V2-S3-B	T-B	2021-04-18	V2	Sheep	12	Male	Same farm	1 year	No	NA	NA	Serum	Undetermined	Undetermined	Undetermined	Negative	Oral Swabs	Undetermined	Undetermined	Undetermined	Negative	53.8575	55.18	54.5187	Positive
T-V2-S3-J	T-J	2021-04-22	V2	Sheep	6	Female	Same farm	6 months	No	NA	NA	Serum	Undetermined	Undetermined	Undetermined	Negative	Oral Swabs	Undetermined	Undetermined	Undetermined	Negative	29.5738	38.0984	33.8361	Negative
T-V2-S4-B	T-B	2021-04-18	V2	Sheep	36	Female	Same farm	3 years	No	NA	NA	Serum	Undetermined	Undetermined	Undetermined	Negative	Oral Swabs	Undetermined	Undetermined	Undetermined	Negative	94.8567	94.6363	94.7465	Positive
T-V2-S4-J	T-J	2021-04-22	V2	Sheep	18	Female	Same farm	1.5 years	No	NA	NA	Serum	Undetermined	Undetermined	Undetermined	Negative	NA	NA	NA	NA	NA	74.5574	77.7705	76.1639	Positive
T-V2-S5-B	T-B	2021-04-18	V2	Sheep	12	Female	Same farm	1 year	No	NA	NA	Serum	Undetermined	Undetermined	Undetermined	Negative	Oral Swabs	Undetermined	Undetermined	Undetermined	Negative	15.5033	16.9728	16.2381	Negative
T-V2-S5-J	T-J	2021-04-22	V2	Sheep	7	Female	Same farm	7 months	No	NA	NA	Serum	Undetermined	Undetermined	Undetermined	Negative	Oral Swabs	Undetermined	Undetermined	Undetermined	Negative	49.9016	55.2131	52.5574	Positive
T-V2-S6-B	T-B	2021-04-18	V2	Sheep	36	Female	Same farm	3 years	No	NA	NA	Serum	Undetermined	Undetermined	Undetermined	Negative	Oral Swabs	Undetermined	Undetermined	Undetermined	Negative	75.0918	76.3409	75.7164	Positive
T-V2-S6-J	T-J	2021-04-22	V2	Sheep	24	Female	Same farm	2 years	No	NA	NA	Serum	Undetermined	Undetermined	Undetermined	Negative	Oral Swabs	Undetermined	Undetermined	Undetermined	Negative	90.8197	91.6066	91.2131	Positive
H1-C1-1-B	H1-B	2021-05-23	V3	Cattle	72	Female	Same farm	6 years	No	NA	NA	Serum	Undetermined	Undetermined	Undetermined	Negative	NA	NA	NA	NA	NA	88.7583	88.0235	88.3909	Positive
H1-C1-2-J	H1-J	2021-05-27	V3	Cattle	240	Female	Same farm	20 years	No	NA	NA	Serum	Undetermined	Undetermined	Undetermined	Negative	NA	NA	NA	NA	NA	73.0019	75.1416	74.0717	Positive
H1-C2-B	H1-B	2021-05-23	V3	Cattle	48	Female	Same farm	4 years	No	NA	NA	Serum	Undetermined	Undetermined	Undetermined	Negative	NA	NA	NA	NA	NA	-40.338	-46.9508	-43.6444	Negative
H1-C2-1-J	H1-J	2021-05-27	V3	Cattle	84	Female	Same farm	7 years	No	NA	NA	Serum	Undetermined	Undetermined	Undetermined	Negative	NA	NA	NA	NA	NA	68.9113	69.4147	69.163	Positive
H1-C3-1-B	H1-B	2021-05-23	V3	Cattle	60	Female	Same farm	5years ago	No	NA	NA	Serum	Undetermined	Undetermined	Undetermined	Negative	NA	NA	NA	NA	NA	79.2799	78.3248	78.8024	Positive
H1-C3-2-J	H1-J	2021-05-27	V3	Cattle	84	Female	Same farm	7 years	No	NA	NA	Serum	Undetermined	Undetermined	Undetermined	Negative	NA	NA	NA	NA	NA	79.9245	81.4349	80.6797	Positive
H1-S1-B	H1-B	2021-05-23	V3	Sheep	24	Female	Same farm	2 years	No	NA	NA	Serum	Undetermined	Undetermined	Undetermined	Negative	Oral Swabs	Undetermined	Undetermined	Undetermined	Negative	56.8699	54.7392	55.8046	Positive
H1-S1-2-J	H1-J	2021-05-27	V3	Sheep	72	Female	Same farm	6 years	No	NA	NA	Serum	Undetermined	Undetermined	Undetermined	Negative	Oral Swabs	Undetermined	Undetermined	Undetermined	Negative	72.876	72.8131	72.8446	Positive
H1-S2-B	H1-B	2021-05-23	V3	Sheep	18	Female	Same farm	1.5 years	No	NA	NA	Serum	Undetermined	Undetermined	Undetermined	Negative	Oral Swabs	Undetermined	Undetermined	Undetermined	Negative	66.7157	64.2175	65.4666	Positive
H1-S2-2-J	H1-J	2021-05-27	V3	Sheep	24	Female	Same farm	2 years	No	NA	NA	Serum	Undetermined	Undetermined	Undetermined	Negative	Oral Swabs	Undetermined	Undetermined	Undetermined	Negative	21.0824	26.18	23.6312	Negative
H1-S3-B	H1-B	2021-05-23	V3	Sheep	48	Female	Same farm	4 years	No	NA	NA	Serum	Undetermined	Undetermined	Undetermined	Negative	Oral Swabs	Undetermined	Undetermined	Undetermined	Negative	85.3049	84.7906	85.0478	Positive
H1-S3-J	H1-J	2021-05-27	V3	Sheep	24	Female	Same farm	2 years	No	NA	NA	Serum	Undetermined	Undetermined	Undetermined	Negative	Oral Swabs	Undetermined	Undetermined	Undetermined	Negative	48.1435	48.3323	48.2379	Negative
H1-S4-B	H1-B	2021-05-23	V3	Sheep	36	Female	Same farm	3 years	No	NA	NA	Serum	Undetermined	Undetermined	Undetermined	Negative	Oral Swabs	Undetermined	Undetermined	Undetermined	Negative	75.3123	76.047	75.6796	Positive
H1-S4-1-J	H1-J	2021-05-27	V3	Sheep	6	Female	Same farm	6 months	No	NA	NA	Serum	Undetermined	Undetermined	Undetermined	Negative	Oral Swabs	Undetermined	Undetermined	Undetermined	Negative	27.8792	29.2008	28.54	Negative
H1-S5-B	H1-B	2021-05-23	V3	Sheep	60	Female	Same farm	5 years	No	NA	NA	Serum	Undetermined	Undetermined	Undetermined	Negative	Oral Swabs	Undetermined	Undetermined	Undetermined	Negative	85.8193	84.9375	85.3784	Positive
H1-S5-1-J	H1-J	2021-05-27	V3	Sheep	6	Female	Same farm	6 months	No	NA	NA	Serum	Undetermined	Undetermined	Undetermined	Negative	Oral Swabs	Undetermined	Undetermined	Undetermined	Negative	14.978	12.7124	13.8452	Negative
H1-S6-B	H1-B	2021-05-23	V3	Sheep	18	Female	Same farm	1.5 years	No	NA	NA	Serum	Undetermined	Undetermined	Undetermined	Negative	Oral Swabs	Undetermined	Undetermined	Undetermined	Negative	90.7421	90.0808	90.4115	Positive
H1-S6-2-J	H1-J	2021-05-27	V3	Sheep	36	Female	Same farm	3 years	No	NA	NA	Serum	Undetermined	Undetermined	Undetermined	Negative	Oral Swabs		No sample vol.	NA	NA	40.7174	45.815	43.2662	Negative
H2-C1-B	H2-B	2021-05-23	V3	Cattle	60	Female	Same farm	5 years	No	NA	NA	Serum	Undetermined	Undetermined	Undetermined	Negative	NA	NA	NA	NA	NA	84.7171	84.6436	84.6804	Positive
H2-C1-1-J	H2-J	2021-05-27	V3	Cattle	216	Female	Same farm	18 years	No	NA	NA	Serum	Undetermined	Undetermined	Undetermined	Negative	NA	NA	NA	NA	NA	72.7502	72.6243	72.6872	Positive
H2-C2-1-B	H2-B	2021-05-23	V3	Cattle	72	Female	Same farm	6 years	No	NA	NA	Serum	Undetermined	Undetermined	Undetermined	Negative	NA	NA	NA	NA	NA	77.0022	76.4144	76.7083	Positive
H2-C2-2-J	H2-J	2021-05-27	V3	Cattle	168	Female	Same farm	14 years	No	NA	NA	Serum	Undetermined	Undetermined	Undetermined	Negative	NA	NA	NA	NA	NA	93.455	93.455	93.455	Positive
H2-C3-1-B	H2-B	2021-05-23	V3	Cattle	18	Male	Livestock market	1 year	No	NA	NA	Serum	Undetermined	Undetermined	Undetermined	Negative	NA	NA	NA	NA	NA	92.9464	91.7708	92.3586	Positive
H2-C3-3-J	H2-J	2021-05-27	V3	Cattle	72	Female	Same farm	6 years	No	NA	NA	Serum	Undetermined	Undetermined	Undetermined	Negative	NA	NA	NA	NA	NA	48.584	46.5072	47.5456	Negative
H2-S1-2-B	H2-B	2021-05-23	V3	Sheep	9	Female	Same farm	9 months	No	NA	NA	Serum	Undetermined	Undetermined	Undetermined	Negative	Oral Swabs		No sample vol.	NA	NA	81.9251	83.8354	82.8802	Positive
H2-S1-3-J	H2-J	2021-05-27	V3	Sheep	12	Male	Same farm	1 year	No	NA	NA	Serum	Undetermined	Undetermined	Undetermined	Negative	Oral Swabs	Undetermined	Undetermined	Undetermined	Negative	54.4997	54.3109	54.4053	Positive
H2-S2-1-B	H2-B	2021-05-23	V3	Sheep	36	Female	Same farm	3 years	No	NA	NA	Serum	Undetermined	Undetermined	Undetermined	Negative	Oral Swabs	Undetermined	Undetermined	Undetermined	Negative	50.4041	47.612	49.0081	Negative
H2-S2-2-J	H2-J	2021-05-27	V3	Sheep	12	Male	Same farm	1 year	No	NA	NA	Serum	Undetermined	Undetermined	Undetermined	Negative	Oral Swabs	Undetermined	Undetermined	Undetermined	Negative	21.2083	23.4739	22.3411	Negative
H2-S3-B	H2-B	2021-05-23	V3	Sheep	36	Female	Same farm	3 years	No	NA	NA	Serum	Undetermined	Undetermined	Undetermined	Negative	Oral Swabs	Undetermined	Undetermined	Undetermined	Negative	91.5503	90.5952	91.0727	Positive
H2-S3-J	H2-J	2021-05-27	V3	Sheep	24	Female	Same farm	2 years	No	NA	NA	Serum	Undetermined	Undetermined	Undetermined	Negative	Oral Swabs	Undetermined	Undetermined	Undetermined	Negative	19.8238	22.404	21.1139	Negative
H2-S4-B	H2-B	2021-05-23	V3	Sheep	10	Male	Same farm	10 months	No	NA	NA	Serum	Undetermined	Undetermined	Undetermined	Negative	Oral Swabs	Undetermined	Undetermined	Undetermined	Negative	82.9537	83.3946	83.1741	Positive
H2-S4-1-J	H2-J	2021-05-27	V3	Sheep	36	Female	Same farm	3 years	No	NA	NA	Serum	Undetermined	Undetermined	Undetermined	Negative	Oral Swabs	Undetermined	Undetermined	Undetermined	Negative	32.2845	34.4871	33.3858	Negative
H2-S5-1-J	H2-J	2021-05-27	V3	Sheep	18	Female	Same farm	1.5 years	No	NA	NA	Serum	Undetermined	Undetermined	Undetermined	Negative	Oral Swabs	Undetermined	Undetermined	Undetermined	Negative	40.5916	45.3744	42.983	Negative
H2-S6-B	H2-B	2021-05-23	V3	Sheep	18	Male	Same farm	1.5 years	No	NA	NA	NA	NA	NA	NA	NA	Oral Swabs	Undetermined	Undetermined	Undetermined	Negative	NA	NA	NA	NA
H2-S6-1-J	H2-J	2021-05-27	V3	Sheep	12	Male	Same farm	1 year	No	NA	NA	Serum	Undetermined	Undetermined	Undetermined	Negative	Oral Swabs	Undetermined	Undetermined	Undetermined	Negative	-12.6495	-5.72687	-9.18817	Negative
H3-C1-1-B	H3-B	2021-05-23	V3	Cattle	48	Female	Same farm	4 years	No	NA	NA	Serum	Undetermined	Undetermined	Undetermined	Negative	NA	NA	NA	NA	NA	28.0676	27.4798	27.7737	Negative
H3-C1-2-J	H3-J	2021-05-27	V3	Cattle	96	Female	Same farm	8 years	No	NA	NA	Serum	Undetermined	Undetermined	Undetermined	Negative	NA	NA	NA	NA	NA	91.0636	90.623	90.8433	Positive
H3-C2-B	H3-B	2021-05-23	V3	Cattle	72	Female	Same farm	6 years	No	NA	NA	Serum	Undetermined	Undetermined	Undetermined	Negative	NA	NA	NA	NA	NA	90.3012	90.3747	90.338	Positive
H3-C2-3-J	H3-J	2021-05-27	V3	Cattle	84	Female	Same farm	7 years	No	NA	NA	Serum	Undetermined	Undetermined	Undetermined	Negative	NA	NA	NA	NA	NA	85.2738	85.6514	85.4626	Positive
H3-C3-1-B	H3-B	2021-05-23	V3	Cattle	48	Female	Livestock market	2 years	No	NA	NA	Serum	Undetermined	Undetermined	Undetermined	Negative	NA	NA	NA	NA	NA	93.4281	93.6649	93.5465	Positive
H3-C3-3-J	H3-J	2021-05-27	V3	Cattle	144	Female	Same farm	12 years	No	NA	NA	Serum	Undetermined	Undetermined	Undetermined	Negative	NA	NA	NA	NA	NA	69.5406	68.7854	69.163	Positive
H3-S1-1-B	H3-B	2021-05-23	V3	Sheep	36	Female	Same farm	3 years	No	NA	NA	Serum	Undetermined	Undetermined	Undetermined	Negative	Oral Swabs	Undetermined	Undetermined	Undetermined	Negative	86.7969	87.0337	86.9153	Positive
H3-S1-3-J	H3-J	2021-05-27	V3	Sheep	12	Female	Same farm	1 year	No	NA	NA	NA	NA	NA	NA	NA	Oral Swabs	Undetermined	Undetermined	Undetermined	Negative	NA	NA	NA	NA
H3-S2-2-B	H3-B	2021-05-23	V3	Sheep	24	Female	Same farm	2 years	No	NA	NA	Serum	Undetermined	Undetermined	Undetermined	Negative	Oral Swabs	Undetermined	Undetermined	Undetermined	Negative	93.7833	93.7833	93.7833	Positive
H3-S2-3-J	H3-J	2021-05-27	V3	Sheep	36	Female	Same farm	3 years	No	NA	NA	Serum	Undetermined	Undetermined	Undetermined	Negative	Oral Swabs	Undetermined	Undetermined	Undetermined	Negative	79.5469	81.0573	80.3021	Positive
H3-S3-B	H3-B	2021-05-23	V3	Sheep	24	Female	Same farm	2 years	No	NA	NA	Serum	Undetermined	Undetermined	Undetermined	Negative	Oral Swabs	Undetermined	Undetermined	Undetermined	Negative	33.2149	36.2345	34.7247	Negative
H3-S3-3-J	H3-J	2021-05-27	V3	Sheep	30	Female	Same farm	2.5 years	No	NA	NA	Serum	Undetermined	Undetermined	Undetermined	Negative	Oral Swabs		No sample vol.	NA	NA	41.5356	43.4235	42.4795	Negative
H3-S4-B	H3-B	2021-05-23	V3	Sheep	60	Female	Same farm	5 years	No	NA	NA	Serum	Undetermined	Undetermined	Undetermined	Negative	Oral Swabs	Undetermined	Undetermined	Undetermined	Negative	94.3754	94.3162	94.3458	Positive
H3-S4-2-J	H3-J	2021-05-27	V3	Sheep	36	Female	Same farm	3 years	No	NA	NA	Serum	Undetermined	Undetermined	Undetermined	Negative	Oral Swabs	Undetermined	Undetermined	Undetermined	Negative	68.4078	69.9811	69.1945	Positive
H3-S5-1-B	H3-B	2021-05-23	V3	Sheep	18	Female	Same farm	1.5 years	No	NA	NA	Serum	Undetermined	Undetermined	Undetermined	Negative	Oral Swabs	Undetermined	Undetermined	Undetermined	Negative	88.6915	88.6323	88.6619	Positive
H3-S5-2-J	H3-J	2021-05-27	V3	Sheep	48	Female	Same farm	4 years	No	NA	NA	Serum	Undetermined	Undetermined	Undetermined	Negative	Oral Swabs	Undetermined	Undetermined	Undetermined	Negative	93.1403	93.3291	93.2347	Positive
H3-S6-1-B	H3-B	2021-05-23	V3	Sheep	36	Female	Livestock market	2 months	No	NA	NA	Serum	Undetermined	Undetermined	Undetermined	Negative	Oral Swabs	Undetermined	Undetermined	Undetermined	Negative	89.5796	89.8165	89.698	Positive
H3-S6-2-J	H3-J	2021-05-27	V3	Sheep	36	Female	Same farm	3 years	No	NA	NA	Serum	Undetermined	Undetermined	Undetermined	Negative	Oral Swabs	Undetermined	Undetermined	Undetermined	Negative	91.567	92.3222	91.9446	Positive
H4-C1-2-B	H4-B	2021-05-23	V3	Cattle	48	Female	Livestock market	3 years	No	NA	NA	Serum	Undetermined	Undetermined	Undetermined	Negative	NA	NA	NA	NA	NA	90.3493	90.7638	90.5565	Positive
H4-C1-3-J	H4-J	2021-05-27	V3	Cattle	120	Male	Same farm	10 years	No	NA	NA	Serum	Undetermined	Undetermined	Undetermined	Negative	NA	NA	NA	NA	NA	92.5739	92.6369	92.6054	Positive
H4-C2-2-B	H4-B	2021-05-23	V3	Cattle	144	Female	Same farm	12 years	No	NA	NA	Serum	Undetermined	Undetermined	Undetermined	Negative	NA	NA	NA	NA	NA	85.2575	85.5536	85.4056	Positive
H4-C2-3-J	H4-J	2021-05-27	V3	Cattle	96	Female	Same farm	8 years	No	NA	NA	Serum	38.29	37.87	38.08	Positive	NA	NA	NA	NA	NA	90.3644	89.8085	90.0865	Positive
H4-C3-1-B	H4-B	2021-05-23	V3	Cattle	120	Female	Same farm	10 years	No	NA	NA	Serum	Undetermined	Undetermined	Undetermined	Negative	NA	NA	NA	NA	NA	95.8555	95.9739	95.9147	Positive
H4-C3-3-J	H4-J	2021-05-27	V3	Cattle	120	Female	Same farm	10 years	No	NA	NA	Serum	Undetermined	Undetermined	Undetermined	Negative	NA	NA	NA	NA	NA	76.8993	77.8876	77.3935	Positive
H4-G1-B	H4-B	2021-05-23	V3	Goats	24	Female	Same farm	2 years	No	NA	NA	Serum	Undetermined	Undetermined	Undetermined	Negative	Oral Swabs	Undetermined	Undetermined	Undetermined	Negative	10.0651	7.9929	9.02901	Negative
H4-G2-1-B	H4-B	2021-05-23	V3	Goats	24	Female	Same farm	2 years	No	NA	NA	Serum	Undetermined	Undetermined	Undetermined	Negative	Oral Swabs	Undetermined	Undetermined	Undetermined	Negative	24.5708	22.1433	23.357	Negative
H4-G3-B	H4-B	2021-05-23	V3	Goats	30	Female	Same farm	2.5 years	No	NA	NA	Serum	Undetermined	Undetermined	Undetermined	Negative	Oral Swabs	Undetermined	Undetermined	Undetermined	Negative	-20.3671	-20.6039	-20.4855	Negative
H4-G4-B	H4-B	2021-05-23	V3	Goats	12	Female	Livestock market	9 months	No	NA	NA	Serum	Undetermined	Undetermined	Undetermined	Negative	Oral Swabs	Undetermined	Undetermined	Undetermined	Negative	25.3996	22.9722	24.1859	Negative
H4-G5-B	H4-B	2021-05-23	V3	Goats	60	Female	Same farm	5 years	No	NA	NA	Serum	Undetermined	Undetermined	Undetermined	Negative	Oral Swabs	Undetermined	Undetermined	Undetermined	Negative	21.3144	17.7028	19.5086	Negative
H4-G6-1-B	H4-B	2021-05-23	V3	Goats	5	Female	Same farm	5 months	No	NA	NA	Serum	Undetermined	Undetermined	Undetermined	Negative	Oral Swabs	Undetermined	Undetermined	Undetermined	Negative	23.7419	20.4263	22.0841	Negative
H4-S1-3-J	H4-J	2021-05-27	V3	Sheep	7	Male	Same farm	7 months	No	NA	NA	Serum	Undetermined	Undetermined	Undetermined	Negative	Oral Swabs	Undetermined	Undetermined	Undetermined	Negative	16.924	21.0006	18.9623	Negative
H4-S2-3-J	H4-J	2021-05-27	V3	Sheep	5	Female	Same farm	5months	No	NA	NA	Serum	Undetermined	Undetermined	Undetermined	Negative	Oral Swabs	Undetermined	Undetermined	Undetermined	Negative	13.8975	23.1624	18.53	Negative
H4-S3-3-J	H4-J	2021-05-27	V3	Sheep	5	Male	Livestock market	5months	No	NA	NA	Serum	Undetermined	Undetermined	Undetermined	Negative	Oral Swabs	Undetermined	Undetermined	Undetermined	Negative	34.2187	36.5658	35.3922	Negative
H4-S4-2-J	H4-J	2021-05-27	V3	Sheep	5	Female	Same farm	5months	No	NA	NA	Serum	Undetermined	Undetermined	Undetermined	Negative	Oral Swabs	Undetermined	Undetermined	Undetermined	Negative	64.6695	65.2872	64.9784	Positive
H4-S5-1-J	H4-J	2021-05-27	V3	Sheep	24	Female	Same farm	2 years	No	NA	NA	Serum	Undetermined	Undetermined	Undetermined	Negative	Oral Swabs	Undetermined	Undetermined	Undetermined	Negative	42.2483	42.1248	42.1865	Negative
H4-S6-2-J	H4-J	2021-05-27	V3	Sheep	6	Female	Livestock market	1 month	No	NA	NA	Serum	Undetermined	Undetermined	Undetermined	Negative	Oral Swabs	Undetermined	Undetermined	Undetermined	Negative	8.33848	10.9327	9.63558	Negative
H5-C1-1-B	H5-B	2021-05-23	V3	Cattle	24	Male	Same farm	2 years	No	NA	NA	Serum	Undetermined	Undetermined	Undetermined	Negative	NA	NA	NA	NA	NA	49.2007	45.9443	47.5725	Negative
H5-C1-3-J	H5-J	2021-05-27	V3	Cattle	72	Female	Same farm	6 years	No	NA	NA	Serum	Undetermined	Undetermined	Undetermined	Negative	NA	NA	NA	NA	NA	86.3496	86.9055	86.6275	Positive
H5-C2-1-B	H5-B	2021-05-23	V3	Cattle	72	Female	Same farm	6 years	No	NA	NA	Serum	Undetermined	Undetermined	Undetermined	Negative	NA	NA	NA	NA	NA	76.5542	77.2647	76.9094	Positive
H5-C2-3-J	H5-J	2021-05-27	V3	Cattle	120	Female	Same farm	10 years	No	NA	NA	Serum	Undetermined	Undetermined	Undetermined	Negative	NA	NA	NA	NA	NA	78.567	79.8023	79.1847	Positive
H5-C3-2-B	H5-B	2021-05-23	V3	Cattle	30	Male	Same farm	2.5 years	No	NA	NA	Serum	Undetermined	Undetermined	Undetermined	Negative	NA	NA	NA	NA	NA	80.521	80.521	80.521	Positive
H5-C3-3-J	H5-J	2021-05-27	V3	Cattle	72	Female	Same farm	6 years	No	NA	NA	Serum	Undetermined	Undetermined	Undetermined	Negative	NA	NA	NA	NA	NA	71.155	72.0815	71.6183	Positive
H5-G1-1-B	H5-B	2021-05-23	V3	Goats	12	Female	Same farm	1 year	No	NA	NA	Serum	Undetermined	Undetermined	Undetermined	Negative	Oral Swabs	Undetermined	Undetermined	Undetermined	Negative	21.492	19.0645	20.2783	Negative
H5-G2-1-B	H5-B	2021-05-23	V3	Goats	9	Female	Same farm	9 months	No	NA	NA	Serum	Undetermined	Undetermined	Undetermined	Negative	Oral Swabs	Undetermined	Undetermined	Undetermined	Negative	-89.8165	-94.6714	-92.2439	Negative
H5-G3-B	H5-B	2021-05-23	V3	Goats	18	Female	Same farm	1.5 years	No	NA	NA	Serum	Undetermined	Undetermined	Undetermined	Negative	Oral Swabs	Undetermined	Undetermined	Undetermined	Negative	41.0302	42.5696	41.7999	Negative
H5-S1-2-B	H5-B	2021-05-23	V3	Sheep	36	Female	Same farm	3 years	No	NA	NA	Serum	Undetermined	Undetermined	Undetermined	Negative	Oral Swabs	Undetermined	Undetermined	Undetermined	Negative	88.3955	88.8099	88.6027	Positive
H5-S1-3-J	H5-J	2021-05-27	V3	Sheep	36	Female	Livestock market	3 years	No	NA	NA	Serum	Undetermined	Undetermined	Undetermined	Negative	Oral Swabs	Undetermined	Undetermined	Undetermined	Negative	66.2137	67.6343	66.924	Positive
H5-S2-3-J	H5-J	2021-05-27	V3	Sheep	24	Male	Same farm	2 years	No	NA	NA	Serum	Undetermined	Undetermined	Undetermined	Negative	Oral Swabs	Undetermined	Undetermined	Undetermined	Negative	88.9438	89.4379	89.1909	Positive
H5-S2-2-B	H5-B	2021-05-23	V3	Sheep	60	Female	Same farm	5 years	No	NA	NA	Serum	Undetermined	Undetermined	Undetermined	Negative	Oral Swabs		No sample vol.	NA	NA	5.97987	10.7756	8.37774	Negative
H5-S3-1-B	H5-B	2021-05-23	V3	Sheep	18	Male	Same farm	1.5 years	No	NA	NA	Serum	Undetermined	Undetermined	Undetermined	Negative	Oral Swabs	Undetermined	Undetermined	Undetermined	Negative	68.6797	70.5743	69.627	Positive
H5-S3-3-J	H5-J	2021-05-27	V3	Sheep	36	Female	Same farm	3 years	No	NA	NA	Serum	Undetermined	Undetermined	Undetermined	Negative	Oral Swabs	Undetermined	Undetermined	Undetermined	Negative	32.1804	29.1538	30.6671	Negative
H5-S4-2-J	H5-J	2021-05-27	V3	Sheep	72	Female	Same farm	6 years	No	NA	NA	Serum	Undetermined	Undetermined	Undetermined	Negative	Oral Swabs	Undetermined	Undetermined	Undetermined	Negative	93.5145	93.8233	93.6689	Positive
H5-S5-3-J	H5-J	2021-05-27	V3	Sheep	24	Female	Same farm	2 years	No	NA	NA	Serum	Undetermined	Undetermined	Undetermined	Negative	Oral Swabs	Undetermined	Undetermined	Undetermined	Negative	93.8233	94.1322	93.9778	Positive
H5-S6-3-J	H5-J	2021-05-27	V3	Sheep	6	Male	Same farm	6 months	No	NA	NA	Serum	Undetermined	Undetermined	Undetermined	Negative	Oral Swabs	Undetermined	Undetermined	Undetermined	Negative	50.8338	49.1662	50	Negative
LM-V3-C1-B	LM-B	2021-05-23	V3	Cattle	24	Female	Livestock market	1 day	No	NA	NA	Serum	Undetermined	Undetermined	Undetermined	Negative	NA	NA	NA	NA	NA	8.52575	14.2096	11.3677	Negative
LM-V3-C1-J	LM-J	2021-05-27	V3	Cattle	24	Male	Livestock market	1 year	No	NA	NA	Serum	Undetermined	Undetermined	Undetermined	Negative	NA	NA	NA	NA	NA	63.4342	63.8666	63.6504	Positive
LM-V3-C2-B	LM-B	2021-05-23	V3	Cattle	180	Female	Livestock market	1 day	No	NA	NA	Serum	38.98	Undetermined	38.98	Negative	NA	NA	NA	NA	NA	20.1895	23.209	21.6992	Negative
LM-V3-C2-J	LM-J	2021-05-27	V3	Cattle	24	Male	Livestock market	1 year	No	NA	NA	Serum	Undetermined	Undetermined	Undetermined	Negative	NA	NA	NA	NA	NA	56.3928	56.2075	56.3002	Positive
LM-V3-C3-B	LM-B	2021-05-23	V3	Cattle	48	Female	Livestock market	1 day	No	NA	NA	Serum	Undetermined	Undetermined	Undetermined	Negative	NA	NA	NA	NA	NA	94.3754	94.4346	94.405	Positive
LM-V3-C3-J	LM-J	2021-05-27	V3	Cattle	12	Male	Livestock market	6 months	No	NA	NA	Serum	Undetermined	Undetermined	Undetermined	Negative	NA	NA	NA	NA	NA	68.4991	73.0698	70.7844	Positive
LM-V3-G1-B	LM-B	2021-05-23	V3	Goats	24	Female	Livestock market	1 day	No	NA	NA	Serum	Undetermined	Undetermined	Undetermined	Negative	Oral Swabs	Undetermined	Undetermined	Undetermined	Negative	21.7288	26.4062	24.0675	Negative
LM-V3-G1-J	LM-J	2021-05-27	V3	Goats	18	Female	Livestock market	1 day	No	NA	NA	Serum	Undetermined	Undetermined	Undetermined	Negative	Oral Swabs	Undetermined	Undetermined	Undetermined	Negative	8.46201	4.44719	6.4546	Negative
LM-V3-G2-B	LM-B	2021-05-23	V3	Goats	18	Male	Livestock market	1 day	No	NA	NA	Serum	Undetermined	Undetermined	Undetermined	Negative	Oral Swabs	Undetermined	Undetermined	Undetermined	Negative	13.1439	17.762	15.4529	Negative
LM-V3-G2-J	LM-J	2021-05-27	V3	Goats	12	Female	Livestock market	1 day	No	NA	NA	Serum	Undetermined	Undetermined	Undetermined	Negative	Oral Swabs	Undetermined	Undetermined	Undetermined	Negative	15.874	14.2063	15.0401	Negative
LM-V3-G3-B	LM-B	2021-05-23	V3	Goats	12	Female	Livestock market	1 day	No	NA	NA	Serum	Undetermined	Undetermined	Undetermined	Negative	Oral Swabs	Undetermined	Undetermined	Undetermined	Negative	39.3132	38.5435	38.9284	Negative
LM-V3-G3-J	LM-J	2021-05-27	V3	Goats	18	Female	Livestock market	1 day	No	NA	NA	Serum	Undetermined	Undetermined	Undetermined	Negative	Oral Swabs	Undetermined	Undetermined	Undetermined	Negative	9.14145	14.0828	11.6121	Negative
LM-V3-S1-B	LM-B	2021-05-23	V3	Sheep	36	Female	Livestock market	1 day	No	NA	NA	Serum	Undetermined	Undetermined	Undetermined	Negative	Oral Swabs	Undetermined	Undetermined	Undetermined	Negative	91.5927	91.3558	91.4742	Positive
LM-V3-S1-J	LM-J	2021-05-27	V3	Sheep	12	Female	Livestock market	1 week	No	NA	NA	Serum	Undetermined	Undetermined	Undetermined	Negative	Oral Swabs	Undetermined	Undetermined	Undetermined	Negative	74.614	75.1699	74.8919	Positive
LM-V3-S2-B	LM-B	2021-05-23	V3	Sheep	24	Female	Livestock market	1 day	No	NA	NA	Serum	Undetermined	Undetermined	Undetermined	Negative	Oral Swabs		No sample vol.	NA	NA	74.778	74.778	74.778	Positive
LM-V3-S2-J	LM-J	2021-05-27	V3	Sheep	8	Male	Livestock market	1 week	No	NA	NA	Serum	Undetermined	Undetermined	Undetermined	Negative	Oral Swabs	Undetermined	Undetermined	Undetermined	Negative	23.4713	24.2742	23.8728	Negative
LM-V3-S3-B	LM-B	2021-05-23	V3	Sheep	120	Female	Livestock market	1 day	No	NA	NA	Serum	Undetermined	Undetermined	Undetermined	Negative	Oral Swabs	Undetermined	Undetermined	Undetermined	Negative	66.7851	65.2457	66.0154	Positive
LM-V3-S3-J	LM-J	2021-05-27	V3	Sheep	18	Male	Livestock market	1 week	No	NA	NA	Serum	Undetermined	Undetermined	Undetermined	Negative	Oral Swabs	Undetermined	Undetermined	Undetermined	Negative	86.6584	86.0408	86.3496	Positive
T-V3-C1-B	T-B	2021-05-23	V3	Cattle	120	Female	Same farm	10 years	No	NA	NA	Serum	Undetermined	Undetermined	Undetermined	Negative	NA	NA	NA	NA	NA	93.2504	92.7768	93.0136	Positive
T-V3-C1-J	T-J	2021-05-27	V3	Cattle	108	Female	Same farm	9 years	No	NA	NA	Serum	Undetermined	Undetermined	Undetermined	Negative	NA	NA	NA	NA	NA	95.4293	95.0587	95.244	Positive
T-V3-C2-B	T-B	2021-05-23	V3	Cattle	132	Female	Same farm	11 years	No	NA	NA	Serum	Undetermined	Undetermined	Undetermined	Negative	NA	NA	NA	NA	NA	92.1255	91.8295	91.9775	Positive
T-V3-C2-J	T-J	2021-05-27	V3	Cattle	96	Male	Same farm	8 years	No	NA	NA	Serum	Undetermined	Undetermined	Undetermined	Negative	NA	NA	NA	NA	NA	80.42	80.0494	80.2347	Positive
T-V3-C3-B	T-B	2021-05-23	V3	Cattle	72	Female	Same farm	6 years	No	NA	NA	Serum	Undetermined	Undetermined	Undetermined	Negative	NA	NA	NA	NA	NA	95.7371	95.3819	95.5595	Positive
T-V3-C3-J	T-J	2021-05-27	V3	Cattle	132	Female	Same farm	11 years	No	NA	NA	Serum	Undetermined	Undetermined	Undetermined	Negative	NA	NA	NA	NA	NA	61.8901	63.0636	62.4768	Positive
T-V3-S1-J	T-J	2021-05-27	V3	Sheep	84	Female	Livestock market	1 year	No	NA	NA	Serum	Undetermined	Undetermined	Undetermined	Negative	Oral Swabs	Undetermined	Undetermined	Undetermined	Negative	93.4527	93.3292	93.391	Positive
T-V3-S2-J	T-J	2021-05-27	V3	Sheep	36	Female	Same farm	3 years	No	NA	NA	Serum	Undetermined	Undetermined	Undetermined	Negative	Oral Swabs	Undetermined	Undetermined	Undetermined	Negative	63.4342	63.7431	63.5886	Positive
T-V3-S3-J	T-J	2021-05-27	V3	Sheep	24	Female	Same farm	2 years	No	NA	NA	Serum	Undetermined	Undetermined	Undetermined	Negative	Oral Swabs	Undetermined	Undetermined	Undetermined	Negative	56.0222	58.5547	57.2884	Positive
T-V3-S4-J	T-J	2021-05-27	V3	Sheep	18	Male	Same farm	1.5 years	No	NA	NA	Serum	Undetermined	Undetermined	Undetermined	Negative	Oral Swabs	Undetermined	Undetermined	Undetermined	Negative	47.8691	51.0809	49.475	Negative
T-V3-S5-J	T-J	2021-05-27	V3	Sheep	18	Male	Same farm	1.5 years	No	NA	NA	Serum	Undetermined	Undetermined	Undetermined	Negative	Oral Swabs		No sample vol.	NA	NA	89.4379	89.5615	89.4997	Positive
T-V3-S6-J	T-J	2021-05-27	V3	Sheep	18	Male	Same farm	1.5 years	No	NA	NA	Serum	Undetermined	Undetermined	Undetermined	Negative	Oral Swabs	Undetermined	Undetermined	Undetermined	Negative	-14.7622	-22.2977	-18.53	Negative
H1-C1-2-B	H1-B	2021-06-20	V4	Cattle	60	Female	Same farm	5 years	No	NA		Serum	Undetermined	Undetermined	Undetermined	Negative	NA	NA	NA	NA	NA	93.6057	93.7241	93.6649	Positive
H1-C1-3-J	H1-J	2021-06-24	V4	Cattle	156	Female	Same farm	13 years	No	NA		Serum	Undetermined	Undetermined	Undetermined	Negative	NA	NA	NA	NA	NA	92.8968	92.4027	92.6498	Positive
H1-C2-B	H1-B	2021-06-20	V4	Cattle	48	Female	Same farm	4 years	No	NA		Serum	Undetermined	Undetermined	Undetermined	Negative	NA	NA	NA	NA	NA	83.1853	82.1788	82.6821	Positive
H1-C2-J	H1-J	2021-06-24	V4	Cattle	60	Female	Same farm	5 years	No	NA		Serum	Undetermined	Undetermined	Undetermined	Negative	NA	NA	NA	NA	NA	49.1044	49.1662	49.1353	Negative
H1-C3-1-B	H1-B	2021-06-20	V4	Cattle	60	Female	Same farm	5 years	No	NA		Serum	Undetermined	Undetermined	Undetermined	Negative	NA	NA	NA	NA	NA	94.3754	94.1978	94.2866	Positive
H1-C3-3-J	H1-J	2021-06-24	V4	Cattle	72	Female	Same farm	6 years	No	NA		Serum	Undetermined	Undetermined	Undetermined	Negative	NA	NA	NA	NA	NA	92.2174	92.0321	92.1248	Positive
H1-S1-B	H1-B	2021-06-20	V4	Sheep	24	Female	Same farm	2 years	No	NA		Serum	Undetermined	Undetermined	Undetermined	Negative	Oral Swabs	Undetermined	Undetermined	Undetermined	Negative	90.5861	90.4085	90.4973	Positive
H1-S1-2-J	H1-J	2021-06-24	V4	Sheep	72	Female	Same farm	6 years	No	NA		Serum	Undetermined	Undetermined	Undetermined	Negative	Oral Swabs	Undetermined	Undetermined	Undetermined	Negative	46.819	43.3601	45.0896	Negative
H1-S2-B	H1-B	2021-06-20	V4	Sheep	18	Female	Same farm	1.5 years	No	NA		Serum	Undetermined	Undetermined	Undetermined	Negative	NA	NA	NA	NA	NA	84.251	84.0734	84.1622	Positive
H1-S2-J	H1-J	2021-06-24	V4	Sheep	6	Female	Same farm	6 months	No	NA		Serum	Undetermined	Undetermined	Undetermined	Negative	Oral Swabs	Undetermined	Undetermined	Undetermined	Negative	-14.2063	-12.4151	-13.3107	Negative
H1-S3-B	H1-B	2021-06-20	V4	Sheep	48	Female	Same farm	4 years	No	NA		Serum	Undetermined	Undetermined	Undetermined	Negative	Oral Swabs	Undetermined	Undetermined	Undetermined	Negative	83.7774	83.7774	83.7774	Positive
H1-S3-3-J	H1-J	2021-06-24	V4	Sheep	7	Male	Same farm	7 months	No	NA		Serum	Undetermined	Undetermined	Undetermined	Negative	Oral Swabs	Undetermined	Undetermined	Undetermined	Negative	40.9512	38.4188	39.685	Negative
H1-S4-B	H1-B	2021-06-20	V4	Sheep	36	Female	Same farm	3 years	No	NA		Serum	Undetermined	Undetermined	Undetermined	Negative	Oral Swabs	Undetermined	Undetermined	Undetermined	Negative	54.3517	52.161	53.2564	Positive
H1-S4-2-J	H1-J	2021-06-24	V4	Sheep	18	Female	Same farm	1.5 years	No	NA		Serum	Undetermined	Undetermined	Undetermined	Negative	Oral Swabs	Undetermined	Undetermined	Undetermined	Negative	40.8277	36.5658	38.6967	Negative
H1-S5-B	H1-B	2021-06-20	V4	Sheep	60	Female	Same farm	5 years	No	NA		Serum	Undetermined	Undetermined	Undetermined	Negative	Oral Swabs	Undetermined	Undetermined	Undetermined	Negative	83.4221	82.7117	83.0669	Positive
H1-S5-1-J	H1-J	2021-06-24	V4	Sheep	6	Female	Same farm	6 months	No	NA		Serum	Undetermined	Undetermined	Undetermined	Negative	Oral Swabs	Undetermined	Undetermined	Undetermined	Negative	17.2946	14.2681	15.7813	Negative
H1-S6-B	H1-B	2021-06-20	V4	Sheep	18	Female	Same farm	1.5 years	No	NA		Serum	Undetermined	Undetermined	Undetermined	Negative	Oral Swabs		No sample vol.	NA	NA	28.4416	27.3934	27.9175	Negative
H1-S6-3-J	H1-J	2021-06-24	V4	Sheep	84	Female	Same farm	7 years	No	NA		Serum	Undetermined	Undetermined	Undetermined	Negative	Oral Swabs	Undetermined	Undetermined	Undetermined	Negative	70.5991	71.155	70.8771	Positive
H2-C1-B	H2-B	2021-06-20	V4	Cattle	60	Female	Same farm	5 years	No	NA		Serum	Undetermined	Undetermined	Undetermined	Negative	NA	NA	NA	NA	NA	83.6478	82.6695	83.1586	Positive
H2-C1-3-J	H2-J	2021-06-24	V4	Cattle	96	Female	Same farm	8 years	No	NA		Serum	Undetermined	Undetermined	Undetermined	Negative	NA	NA	NA	NA	NA	74.7993	78.2582	76.5287	Positive
H2-C2-1-B	H2-B	2021-06-20	V4	Cattle	72	Female	Same farm	6 years	No	NA		Serum	Undetermined	Undetermined	Undetermined	Negative	NA	NA	NA	NA	NA	82.5297	83.0887	82.8092	Positive
H2-C2-1-J	H2-J	2021-06-24	V4	Cattle	84	Female	Same farm	7 years	No	NA		Serum	Undetermined	Undetermined	Undetermined	Negative	NA	NA	NA	NA	NA	24.0876	27.0768	25.5822	Negative
H2-C3-1-B	H2-B	2021-06-20	V4	Cattle	18	Male	Same farm	1.5 years	No	NA		Serum	Undetermined	Undetermined	Undetermined	Negative	NA	NA	NA	NA	NA	71.5584	72.0475	71.8029	Positive
H2-C3-3-J	H2-J	2021-06-24	V4	Cattle	72	Female	Same farm	6 years	No	NA		Serum	Undetermined	Undetermined	Undetermined	Negative	NA	NA	NA	NA	NA	81.6475	82.4818	82.0647	Positive
H2-S1-3-B	H2-B	2021-06-20	V4	Sheep	11	Male	Same farm	11 months	No	NA		Serum	Undetermined	Undetermined	Undetermined	Negative	Oral Swabs	Undetermined	Undetermined	Undetermined	Negative	80.8526	82.0405	81.4465	Positive
H2-S1-4-J	H2-J	2021-06-24	V4	Sheep	24	Female	Same farm	2 years	No	NA		Serum	Undetermined	Undetermined	Undetermined	Negative	Oral Swabs	Undetermined	Undetermined	Undetermined	Negative	17.8311	22.5582	20.1946	Negative
H2-S2-2-B	H2-B	2021-06-20	V4	Sheep	18	Male	Same farm	1.5 years	No	NA		Serum	Undetermined	Undetermined	Undetermined	Negative	Oral Swabs	Undetermined	Undetermined	Undetermined	Negative	27.8127	31.7959	29.8043	Negative
H2-S2-3-J	H2-J	2021-06-24	V4	Sheep	18	Female	Same farm	1.5 years	No	NA		Serum	Undetermined	Undetermined	Undetermined	Negative	Oral Swabs	Undetermined	Undetermined	Undetermined	Negative	25.5474	32.2211	28.8843	Negative
H2-S3-B	H2-B	2021-06-20	V4	Sheep	36	Female	Same farm	3 years	No	NA		Serum	Undetermined	Undetermined	Undetermined	Negative	Oral Swabs	Undetermined	Undetermined	Undetermined	Negative	90.8456	90.8456	90.8456	Positive
H2-S3-2-J	H2-J	2021-06-24	V4	Sheep	36	Female	Same farm	3 years	No	NA		Serum	Undetermined	Undetermined	Undetermined	Negative	Oral Swabs	Undetermined	Undetermined	Undetermined	Negative	90.4762	91.0323	90.7543	Positive
H2-S4-1-B	H2-B	2021-06-20	V4	Sheep	36	Female	Same farm	3 years	No	NA		Serum	Undetermined	Undetermined	Undetermined	Negative	Oral Swabs	Undetermined	Undetermined	Undetermined	Negative	85.6744	85.9539	85.8141	Positive
H2-S4-2-J	H2-J	2021-06-24	V4	Sheep	8	Male	Same farm	8 months	No	NA		Serum	Undetermined	Undetermined	Undetermined	Negative	Oral Swabs	Undetermined	Undetermined	Undetermined	Negative	93.6044	94.0216	93.813	Positive
H2-S5-2-B	H2-B	2021-06-20	V4	Sheep	9	Female	Same farm	9 months	No	NA		Serum	Undetermined	Undetermined	Undetermined	Negative	Oral Swabs	Undetermined	Undetermined	Undetermined	Negative	-1.18798	2.16632	0.489168	Negative
H2-S5-2-J	H2-J	2021-06-24	V4	Sheep	6	Female	Same farm	6 months	No	NA		Serum	Undetermined	Undetermined	Undetermined	Negative	Oral Swabs	Undetermined	Undetermined	Undetermined	Negative	95.0643	95.0643	95.0643	Positive
H2-S6-1-B	H2-B	2021-06-20	V4	Sheep	12	Female	Livestock market	8 days	No	NA	New animal	Serum	Undetermined	Undetermined	Undetermined	Negative	Oral Swabs	Undetermined	Undetermined	Undetermined	Negative	39.5528	39.2034	39.3781	Negative
H2-S6-2-J	H2-J	2021-06-24	V4	Sheep	8	Female	Same farm	8 months	No	NA		Serum	Undetermined	Undetermined	Undetermined	Negative	Oral Swabs	Undetermined	Undetermined	Undetermined	Negative	81.7171	81.2304	81.4738	Positive
H3-C1-1-B	H3-B	2021-06-20	V4	Cattle	48	Female	Same farm	4 years	No	NA		Serum	Undetermined	Undetermined	Undetermined	Negative	NA	NA	NA	NA	NA	23.8994	22.362	23.1307	Negative
H3-C1-3-J	H3-J	2021-06-24	V4	Cattle	36	Female	Same farm	3 years	No	NA		Serum	Undetermined	Undetermined	Undetermined	Negative	NA	NA	NA	NA	NA	68.5089	67.2576	67.8832	Positive
H3-C2-B	H3-B	2021-06-20	V4	Cattle	72	Female	Same farm	6 years	No	NA		Serum	Undetermined	Undetermined	Undetermined	Negative	NA	NA	NA	NA	NA	91.1251	91.1251	91.1251	Positive
H3-C2-4-J	H3-J	2021-06-24	V4	Cattle	12	Female	Same farm	1 year	No	NA		Serum	Undetermined	Undetermined	Undetermined	Negative	NA	NA	NA	NA	NA	-2.88495	2.39833	-0.243309	Negative
H3-C3-1-B	H3-B	2021-06-20	V4	Cattle	48	Female	Same farm	4 years	No	NA		Serum	Undetermined	Undetermined	Undetermined	Negative	NA	NA	NA	NA	NA	92.3131	92.3131	92.3131	Positive
H3-C3-4-J	H3-J	2021-06-24	V4	Cattle	12	Female	Same farm	1 year	No	NA		Serum	Undetermined	Undetermined	Undetermined	Negative	NA	NA	NA	NA	NA	83.7331	83.6635	83.6983	Positive
H3-S1-1-B	H3-B	2021-06-20	V4	Sheep	36	Female	Same farm	3 years	No	NA		Serum	Undetermined	Undetermined	Undetermined	Negative	Oral Swabs	Undetermined	Undetermined	Undetermined	Negative	85.6045	85.6045	85.6045	Positive
H3-S1-3-J	H3-J	2021-06-24	V4	Sheep	12	Female	Same farm	1 year	No	NA		Serum	Undetermined	Undetermined	Undetermined	Negative	Oral Swabs	Undetermined	Undetermined	Undetermined	Negative	27.772	22.0021	24.887	Negative
H3-S2-2-B	H3-B	2021-06-20	V4	Sheep	24	Female	Same farm	2 years	No	NA		Serum	Undetermined	Undetermined	Undetermined	Negative	Oral Swabs	Undetermined	Undetermined	Undetermined	Negative	91.4745	91.4046	91.4396	Positive
H3-S2-4-J	H3-J	2021-06-24	V4	Sheep	24	Female	Same farm	2 years	No	NA		Serum	Undetermined	Undetermined	Undetermined	Negative	Oral Swabs	Undetermined	Undetermined	Undetermined	Negative	29.1623	23.9486	26.5554	Negative
H3-S3-B	H3-B	2021-06-20	V4	Sheep	24	Female	Same farm	2 years	No	NA		Serum	Undetermined	Undetermined	Undetermined	Negative	Oral Swabs	Undetermined	Undetermined	Undetermined	Negative	18.3089	8.38574	13.3473	Negative
H3-S3-2-J	H3-J	2021-06-24	V4	Sheep	24	Female	Same farm	2 years	No	NA		Serum	Undetermined	Undetermined	Undetermined	Negative	Oral Swabs	Undetermined	Undetermined	Undetermined	Negative	91.5885	92.0056	91.797	Positive
H3-S4-B	H3-B	2021-06-20	V4	Sheep	60	Female	Same farm	5 years	No	NA		Serum	Undetermined	Undetermined	Undetermined	Negative	Oral Swabs	Undetermined	Undetermined	Undetermined	Negative	93.501	93.2215	93.3613	Positive
H3-S4-3-J	H3-J	2021-06-24	V4	Sheep	24	Female	Same farm	2 years	No	NA		Serum	Undetermined	Undetermined	Undetermined	Negative	Oral Swabs	Undetermined	Undetermined	Undetermined	Negative	93.8825	93.952	93.9173	Positive
H3-S5-1-B	H3-B	2021-06-20	V4	Sheep	18	Female	Same farm	1.5 years	No	NA		Serum	Undetermined	Undetermined	Undetermined	Negative	Oral Swabs	Undetermined	Undetermined	Undetermined	Negative	87.8407	87.8407	87.8407	Positive
H3-S5-2-J	H3-J	2021-06-24	V4	Sheep	48	Female	Same farm	4 years	No	NA		Serum	Undetermined	Undetermined	Undetermined	Negative	Oral Swabs	Undetermined	Undetermined	Undetermined	Negative	95.2729	95.3424	95.3076	Positive
H3-S6-1-B	H3-B	2021-06-20	V4	Sheep	36	Female	Same farm	3 years	No	NA		Serum	Undetermined	Undetermined	Undetermined	Negative	Oral Swabs	Undetermined	Undetermined	Undetermined	Negative	80.9224	78.9658	79.9441	Positive
H3-S6-3-J	H3-J	2021-06-24	V4	Sheep	24	Female	Same farm	2 years	No	NA		Serum	Undetermined	Undetermined	Undetermined	Negative	Oral Swabs	Undetermined	Undetermined	Undetermined	Negative	80.3267	81.1609	80.7438	Positive
H4-C1-2-B	H4-B	2021-06-20	V4	Cattle	48	Female	Same farm	3 years	No	NA		Serum	Undetermined	Undetermined	Undetermined	Negative	NA	NA	NA	NA	NA	84.6261	83.9972	84.3117	Positive
H4-C1-4-J	H4-J	2021-06-24	V4	Cattle	36	Female	Livestock market	9 months	No	NA		Serum	Undetermined	Undetermined	Undetermined	Negative	NA	NA	NA	NA	NA	78.1022	78.4498	78.276	Positive
H4-C2-2-B	H4-B	2021-06-20	V4	Cattle	144	Female	Same farm	12 years	No	NA		Serum	Undetermined	Undetermined	Undetermined	Negative	NA	NA	NA	NA	NA	88.9588	87.7009	88.3298	Positive
H4-C2-4-J	H4-J	2021-06-24	V4	Cattle	36	Female	Same farm	3 years	No	NA		Serum	Undetermined	Undetermined	Undetermined	Negative	NA	NA	NA	NA	NA	80.1182	80.4658	80.292	Positive
H4-C3-1-B	H4-B	2021-06-20	V4	Cattle	120	Female	Same farm	10 years	No	NA		Serum	Undetermined	Undetermined	Undetermined	Negative	NA	NA	NA	NA	NA	95.6674	95.3878	95.5276	Positive
H4-C3-4-J	H4-J	2021-06-24	V4	Cattle	48	Female	Same farm	4 years	No	NA		Serum	Undetermined	Undetermined	Undetermined	Negative	NA	NA	NA	NA	NA	76.7814	76.8509	76.8161	Positive
H4-G1-B	H4-B	2021-06-20	V4	Goats	24	Female	Same farm	4 years	No	NA		Serum	Undetermined	Undetermined	Undetermined	Negative	Oral Swabs	Undetermined	Undetermined	Undetermined	Negative	11.8798	17.2607	14.5702	Negative
H4-G2-1-B	H4-B	2021-06-20	V4	Goats	24	Female	Same farm	2 years	No	NA		Serum	Undetermined	Undetermined	Undetermined	Negative	NA	NA	NA	NA	NA	15.7233	14.1859	14.9546	Negative
H4-G3-B	H4-B	2021-06-20	V4	Goats	30	Female	Same farm	2.5 years	No	NA		Serum	Undetermined	Undetermined	Undetermined	Negative	Oral Swabs	Undetermined	Undetermined	Undetermined	Negative	-33.7526	-31.5164	-32.6345	Negative
H4-G4-1-B	H4-B	2021-06-20	V4	Goats	12	Female	Neighbors	3 weeks	No	NA	New animal	Serum	Undetermined	Undetermined	Undetermined	Negative	Oral Swabs	Undetermined	Undetermined	Undetermined	Negative	19.4969	25.7862	22.6415	Negative
H4-G5-B	H4-B	2021-06-20	V4	Goats	60	Female	Same farm	5 years	No	NA		Serum	Undetermined	Undetermined	Undetermined	Negative	Oral Swabs	Undetermined	Undetermined	Undetermined	Negative	16.492	17.1209	16.8064	Negative
H4-G6-1-B	H4-B	2021-06-20	V4	Goats	5	Female	Same farm	5 months	No	NA		Serum	Undetermined	Undetermined	Undetermined	Negative	Oral Swabs	Undetermined	Undetermined	Undetermined	Negative	10.5521	11.4605	11.0063	Negative
H4-S1-4-J	H4-J	2021-06-24	V4	Sheep	24	Female	Same farm	2 years	No	NA		Serum	Undetermined	Undetermined	Undetermined	Negative	Oral Swabs	Undetermined	Undetermined	Undetermined	Negative	92.9093	93.1178	93.0136	Positive
H4-S2-4-J	H4-J	2021-06-24	V4	Sheep	36	Female	Same farm	3 years	No	NA		Serum	Undetermined	Undetermined	Undetermined	Negative	Oral Swabs	Undetermined	Undetermined	Undetermined	Negative	90.9628	90.8238	90.8933	Positive
H4-S3-4-J	H4-J	2021-06-24	V4	Sheep	36	Female	Same farm	3 years	No	NA	New animal	Serum	Undetermined	Undetermined	Undetermined	Negative	Oral Swabs	Undetermined	Undetermined	Undetermined	Negative	82.8293	83.1769	83.0031	Positive
H4-S4-3-J	H4-J	2021-06-24	V4	Sheep	12	Female	Same farm	1 year	No	NA		Serum	Undetermined	Undetermined	Undetermined	Negative	Oral Swabs	Undetermined	Undetermined	Undetermined	Negative	NA	NA	NA	NA
H4-S5-2-J	H4-J	2021-06-24	V4	Sheep	6	Male	Same farm	6 months	No	NA		Serum	Undetermined	Undetermined	Undetermined	Negative	Oral Swabs	Undetermined	Undetermined	Undetermined	Negative	14.9809	21.7935	18.3872	Negative
H4-S6-3-J	H4-J	2021-06-24	V4	Sheep	60	Female	Same farm	5 years	No	NA		Serum	Undetermined	Undetermined	Undetermined	Negative	Oral Swabs	Undetermined	Undetermined	Undetermined	Negative	94.2301	93.4654	93.8478	Positive
H5-C1-2-B	H5-B	2021-06-20	V4	Cattle	72	Female	Same farm	6 years	No	NA		Serum	Undetermined	Undetermined	Undetermined	Negative	NA	NA	NA	NA	NA	39.5528	40.9504	40.2516	Negative
H5-C1-1-J	H5-J	2021-06-24	V4	Cattle	60	Female	Same farm	5 years	No	NA		Serum	Undetermined	Undetermined	Undetermined	Negative	NA	NA	NA	NA	NA	90.0591	89.2944	89.6767	Positive
H5-C2-2-B	H5-B	2021-06-20	V4	Cattle	24	Male	Same farm	2 years	No	NA		Serum	Undetermined	Undetermined	Undetermined	Negative	NA	NA	NA	NA	NA	39.6226	39.5528	39.5877	Negative
H5-C2-4-J	H5-J	2021-06-24	V4	Cattle	54	Female	Same farm	4.5 years	No	NA		Serum	Undetermined	Undetermined	Undetermined	Negative	NA	NA	NA	NA	NA	93.6044	93.2569	93.4307	Positive
H5-C3-2-B	H5-B	2021-06-20	V4	Cattle	30	Male	Same farm	2.5 years	No	NA		Serum	Undetermined	Undetermined	Undetermined	Negative	NA	NA	NA	NA	NA	21.2439	12.5786	16.9113	Negative
H5-C3-4-J	H5-J	2021-06-24	V4	Cattle	24	Female	Same farm	2 years	No	NA		Serum	Undetermined	Undetermined	Undetermined	Negative	NA	NA	NA	NA	NA	92.7007	92.0751	92.3879	Positive
H5-G1-1-B	H5-B	2021-06-20	V4	Goats	12	Female	Same farm	1 year	No	NA		Serum	Undetermined	Undetermined	Undetermined	Negative	Oral Swabs	Undetermined	Undetermined	Undetermined	Negative	25.0175	28.1621	26.5898	Negative
H5-G2-1-B	H5-B	2021-06-20	V4	Goats	9	Female	Same farm	9 months	No	NA		Serum	Undetermined	Undetermined	Undetermined	Negative	Oral Swabs	Undetermined	Undetermined	Undetermined	Negative	5.38085	3.63382	4.50734	Negative
H5-G3-1-B	H5-B	2021-06-20	V4	Goats	30	Female	Same farm	2.5 years	No	NA		Serum	Undetermined	Undetermined	Undetermined	Negative	Oral Swabs	Undetermined	Undetermined	Undetermined	Negative	19.5667	16.492	18.0294	Negative
H5-S1-2-B	H5-B	2021-06-20	V4	Sheep	36	Female	Same farm	3 years	No	NA		Serum	Undetermined	Undetermined	Undetermined	Negative	NA	NA	NA	NA	NA	7.89658	0.978337	4.43746	Negative
H5-S1-4-J	H5-J	2021-06-24	V4	Sheep	36	Female	Same farm	3 years	No	NA		Serum	Undetermined	Undetermined	Undetermined	Negative	Oral Swabs	Undetermined	Undetermined	Undetermined	Negative	56.2739	44.7341	50.504	Positive
H5-S2-2-B	H5-B	2021-06-20	V4	Sheep	60	Female	Same farm	5 years	No	NA		Serum	Undetermined	Undetermined	Undetermined	Negative	Oral Swabs	Undetermined	Undetermined	Undetermined	Negative	53.7386	52.6904	53.2145	Positive
H5-S2-4-J	H5-J	2021-06-24	V4	Sheep	12	Male	Same farm	1 year	No	NA		Serum	Undetermined	Undetermined	Undetermined	Negative	Oral Swabs	Undetermined	Undetermined	Undetermined	Negative	24.7132	28.9538	26.8335	Negative
H5-S3-2-B	H5-B	2021-06-20	V4	Sheep	24	Female	Same farm	2 years	No	NA	New animal	Serum	Undetermined	Undetermined	Undetermined	Negative	Oral Swabs	37.61	Undetermined	37.61	Negative	8.1761	-2.30608	2.93501	Negative
H5-S3-3-J	H5-J	2021-06-24	V4	Sheep	36	Female	Same farm	3 years	No	NA		Serum	Undetermined	Undetermined	Undetermined	Negative	Oral Swabs	Undetermined	Undetermined	Undetermined	Negative	72.0542	73.7921	72.9232	Positive
H5-S4-3-J	H5-J	2021-06-24	V4	Sheep	12	Female	Same farm	1 year	No	NA		Serum	Undetermined	Undetermined	Undetermined	Negative	Oral Swabs	Undetermined	Undetermined	Undetermined	Negative	84.7063	84.1502	84.4282	Positive
H5-S5-4-J	H5-J	2021-06-24	V4	Sheep	9	Male	Same farm	9 months	No	NA		Serum	Undetermined	Undetermined	Undetermined	Negative	Oral Swabs	Undetermined	Undetermined	Undetermined	Negative	-40.2155	-37.991	-39.1032	Negative
H5-S6-4-J	H5-J	2021-06-24	V4	Sheep	6	Female	Livestock market	2 months	No	NA		Serum	Undetermined	Undetermined	Undetermined	Negative	Oral Swabs		No sample vol.	NA	NA	79.6316	79.8401	79.7358	Positive
LM-V4-C1-B	LM-B	2021-06-20	V4	Cattle	36	Male	Livestock market	1 day	No	NA		Serum	Undetermined	Undetermined	Undetermined	Negative	NA	NA	NA	NA	NA	21.2439	15.863	18.5535	Negative
LM-V4-C1-J	LM-J	2021-06-24	V4	Cattle	72	Female	Livestock market	2 days	No	NA		Serum	Undetermined	Undetermined	Undetermined	Negative	NA	NA	NA	NA	NA	92.0056	92.4922	92.2489	Positive
LM-V4-C2-B	LM-B	2021-06-20	V4	Cattle	24	Male	Livestock market	1 day	No	NA		Serum	Undetermined	Undetermined	Undetermined	Negative	NA	NA	NA	NA	NA	87.1419	86.5828	86.8623	Positive
LM-V4-C2-J	LM-J	2021-06-24	V4	Cattle	48	Female	Livestock market	2 days	No	NA		Serum	Undetermined	Undetermined	Undetermined	Negative	NA	NA	NA	NA	NA	88.8078	87.9041	88.3559	Positive
LM-V4-C3-B	LM-B	2021-06-20	V4	Cattle	12	Male	Livestock market	1 day	No	NA		Serum	Undetermined	Undetermined	Undetermined	Negative	NA	NA	NA	NA	NA	63.0328	59.8183	61.4256	Positive
LM-V4-C3-J	LM-J	2021-06-24	V4	Cattle	108	Female	Livestock market	2 days	No	NA		Serum	Undetermined	Undetermined	Undetermined	Negative	NA	NA	NA	NA	NA	94.9253	94.5777	94.7515	Positive
LM-V4-G1-B	LM-B	2021-06-20	V4	Goats	18	Male	Livestock market	1 day	No	NA		Serum	Undetermined	Undetermined	Undetermined	Negative	Oral Swabs	Undetermined	Undetermined	Undetermined	Negative	2.37596	-1.39762	0.489168	Negative
LM-V4-G1-J	LM-J	2021-06-24	V4	Goats	36	Female	Livestock market	1 day	No	NA		Serum	Undetermined	Undetermined	Undetermined	Negative	Oral Swabs	Undetermined	Undetermined	Undetermined	Negative	24.2266	13.4515	18.8391	Negative
LM-V4-G2-B	LM-B	2021-06-20	V4	Goats	12	Male	Livestock market	1 day	No	NA		Serum	Undetermined	Undetermined	Undetermined	Negative	Oral Swabs	Undetermined	Undetermined	Undetermined	Negative	16.7715	13.0678	14.9196	Negative
LM-V4-G2-J	LM-J	2021-06-24	V4	Goats	24	Female	Livestock market	2 days	No	NA		Serum	Undetermined	Undetermined	Undetermined	Negative	Oral Swabs	Undetermined	Undetermined	Undetermined	Negative	12.6173	7.75113	10.1842	Negative
LM-V4-G3-B	LM-B	2021-06-20	V4	Goats	9	Male	Livestock market	1 day	No	NA		Serum	Undetermined	Undetermined	Undetermined	Negative	Oral Swabs	Undetermined	Undetermined	Undetermined	Negative	-14.3256	-18.7282	-16.5269	Negative
LM-V4-G3-J	LM-J	2021-06-24	V4	Goats	36	Female	Livestock market	1 week	No	NA		Serum	Undetermined	Undetermined	Undetermined	Negative	Oral Swabs	Undetermined	Undetermined	Undetermined	Negative	12.1307	7.05596	9.59333	Negative
LM-V4-S1-B	LM-B	2021-06-20	V4	Sheep	24	Female	Livestock market	1 day	No	NA		Serum	Undetermined	Undetermined	Undetermined	Negative	Oral Swabs		No sample vol.	NA	NA	13.4172	15.9329	14.6751	Negative
LM-V4-S1-J	LM-J	2021-06-24	V4	Sheep	36	Male	Livestock market	2 days	No	NA		Serum	Undetermined	Undetermined	Undetermined	Negative	Oral Swabs	Undetermined	Undetermined	Undetermined	Negative	42.301	40.146	41.2235	Negative
LM-V4-S2-B	LM-B	2021-06-20	V4	Sheep	9	Male	Livestock market	1 day	No	NA		Serum	Undetermined	Undetermined	Undetermined	Negative	Oral Swabs	Undetermined	Undetermined	Undetermined	Negative	-1.67715	-4.75192	-3.21454	Negative
LM-V4-S2-J	LM-J	2021-06-24	V4	Sheep	18	Male	Livestock market	2 weeks	No	NA		Serum	Undetermined	Undetermined	Undetermined	Negative	Oral Swabs	Undetermined	Undetermined	Undetermined	Negative	21.3764	16.5798	18.9781	Negative
LM-V4-S3-B	LM-B	2021-06-20	V4	Sheep	12	Male	Livestock market	1 day	No	NA		Serum	Undetermined	Undetermined	Undetermined	Negative	Oral Swabs	Undetermined	Undetermined	Undetermined	Negative	-2.40927	-1.92132	-2.16529	Negative
LM-V4-S3-J	LM-J	2021-06-24	V4	Sheep	24	Male	Livestock market	3 weeks	No	NA		Serum	Undetermined	Undetermined	Undetermined	Negative	Oral Swabs	Undetermined	Undetermined	Undetermined	Negative	64.1988	65.7977	64.9983	Positive
T-V4-C1-B	T-B	2021-06-20	V4	Cattle	60	Female	Same farm	5 years	No	NA		Serum	Undetermined	Undetermined	Undetermined	Negative	NA	NA	NA	NA	NA	89.875	90.1189	89.997	Positive
T-V4-C1-J	T-J	2021-06-24	V4	Cattle	120	Female	Same farm	10 years	No	NA		Serum	Undetermined	Undetermined	Undetermined	Negative	NA	NA	NA	NA	NA	66.91	67.2576	67.0838	Positive
T-V4-C2-B	T-B	2021-06-20	V4	Cattle	72	Female	Same farm	6 years	No	NA		Serum	Undetermined	Undetermined	Undetermined	Negative	NA	NA	NA	NA	NA	81.3358	82.0067	81.6712	Positive
T-V4-C2-J	T-J	2021-06-24	V4	Cattle	96	Female	Same farm	8 years	No	NA		Serum	Undetermined	Undetermined	Undetermined	Negative	NA	NA	NA	NA	NA	92.053	91.9833	92.0181	Positive
T-V4-C3-B	T-B	2021-06-20	V4	Cattle	96	Female	Same farm	8 years	No	NA		Serum	Undetermined	Undetermined	Undetermined	Negative	NA	NA	NA	NA	NA	58.341	62.3666	60.3538	Positive
T-V4-C3-J	T-J	2021-06-24	V4	Cattle	3	Female	Same farm	3 months	No	NA		Serum	Undetermined	Undetermined	Undetermined	Negative	NA	NA	NA	NA	NA	12.1645	16.626	14.3953	Negative
T-V4-C4-B	T-B	2021-06-20	V4	Cattle	120	Female	Same farm	10 years	No	NA		Serum	Undetermined	Undetermined	Undetermined	Negative	NA	NA	NA	NA	NA	94.3885	94.7545	94.5715	Positive
T-V4-C5-B	T-B	2021-06-20	V4	Cattle	60	Female	Same farm	5 years	No	NA		Serum	Undetermined	Undetermined	Undetermined	Negative	NA	NA	NA	NA	NA	31.0156	34.0043	32.5099	Negative
T-V4-C6-B	T-B	2021-06-20	V4	Cattle	144	Female	Same farm	12 years	No	NA		Serum	Undetermined	Undetermined	Undetermined	Negative	NA	NA	NA	NA	NA	82.0677	82.5557	82.3117	Positive
T-V4-S1-J	T-J	2021-06-24	V4	Sheep	24	Female	Same farm	2 years	No	NA		Serum	Undetermined	Undetermined	Undetermined	Negative	Oral Swabs	Undetermined	Undetermined	Undetermined	Negative	-8.95783	-5.89055	-7.42419	Negative
T-V4-S2-J	T-J	2021-06-24	V4	Sheep	36	Female	Same farm	3 years	No	NA		Serum	Undetermined	Undetermined	Undetermined	Negative	Oral Swabs	Undetermined	Undetermined	Undetermined	Negative	72.3946	72.4643	72.4294	Positive
T-V4-S3-J	T-J	2021-06-24	V4	Sheep	48	Female	Same farm	4 years	No	NA		Serum	Undetermined	Undetermined	Undetermined	Negative	NA	NA	NA	NA	NA	71.3489	72.4643	71.9066	Positive
T-V4-S4-J	T-J	2021-06-24	V4	Sheep	24	Female	Same farm	2 years	No	NA		Serum	Undetermined	Undetermined	Undetermined	Negative	Oral Swabs	Undetermined	Undetermined	Undetermined	Negative	92.8895	92.6107	92.7501	Positive
T-V4-S5-J	T-J	2021-06-24	V4	Sheep	7	Female	Same farm	7 months	No	NA		Serum	Undetermined	Undetermined	Undetermined	Negative	Oral Swabs	Undetermined	Undetermined	Undetermined	Negative	63.4716	64.2384	63.855	Positive
T-V4-S6-J	T-J	2021-06-24	V4	Sheep	7	Male	Same farm	7 months	No	NA		Serum	Undetermined	Undetermined	Undetermined	Negative	Oral Swabs	Undetermined	Undetermined	Undetermined	Negative	24.085	25.6884	24.8867	Negative
H1-C1-3-B	H1-B	2021-07-25	V5	Cattle	84	Female	Same farm	7 years	No	NA		Serum	35.32	32.19	33.75	Positive	NA	NA	NA	NA	NA	85.6054	85.3614	85.4834	Positive
H1-C1-3-J	H1-J	2021-07-29	V5	Cattle	156	Female	Same farm	13 years	No	NA		Serum	Undetermined	Undetermined	Undetermined	Negative	NA	NA	NA	NA	NA	71.4186	70.373	70.8958	Positive
H1-C2-1-B	H1-B	2021-07-25	V5	Cattle	60	Female	Same farm	5 years	No	NA		Serum	Undetermined	Undetermined	Undetermined	Negative	NA	NA	NA	NA	NA	93.2906	92.8637	93.0772	Positive
H1-C2-J	H1-J	2021-07-29	V5	Cattle	60	Female	Same farm	5 years	No	NA		Serum	Undetermined	Undetermined	Undetermined	Negative	NA	NA	NA	NA	NA	79.993	81.0387	80.5159	Positive
H1-C3-2-B	H1-B	2021-07-25	V5	Cattle	36	Male	Same farm	3 years	No	NA		Serum	Undetermined	Undetermined	Undetermined	Negative	NA	NA	NA	NA	NA	87.1912	88.8381	88.0146	Positive
H1-C3-3-J	H1-J	2021-07-29	V5	Cattle	72	Female	Same farm	6 years	No	NA		Serum	36.67	Undetermined	36.67	Negative	NA	NA	NA	NA	NA	81.7358	82.7815	82.2586	Positive
H1-S1-1-B	H1-B	2021-07-25	V5	Sheep	48	Female	Same farm	3 years	No	NA		Serum	Undetermined	Undetermined	Undetermined	Negative	Oral Swabs	Undetermined	Undetermined	Undetermined	Negative	85.9103	87.9231	86.9167	Positive
H1-S1-3-J	H1-J	2021-07-29	V5	Sheep	36	Female	Same farm	3 years	No	NA		Serum	Undetermined	Undetermined	Undetermined	Negative	Oral Swabs	Undetermined	Undetermined	Undetermined	Negative	28.3374	27.0129	27.6751	Negative
H1-S2-1-B	H1-B	2021-07-25	V5	Sheep	36	Female	Same farm	3 years	No	NA		Serum	Undetermined	Undetermined	Undetermined	Negative	Oral Swabs	Undetermined	Undetermined	Undetermined	Negative	82.9216	83.9585	83.4401	Positive
H1-S2-2-J	H1-J	2021-07-29	V5	Sheep	24	Female	Same farm	2 years	No	NA		Serum	Undetermined	Undetermined	Undetermined	Negative	Oral Swabs	Undetermined	Undetermined	Undetermined	Negative	40.6762	36.8421	38.7591	Negative
H1-S3-1-B	H1-B	2021-07-25	V5	Sheep	24	Female	Same farm	2 years	No	NA		Serum	Undetermined	Undetermined	Undetermined	Negative	Oral Swabs	Undetermined	Undetermined	Undetermined	Negative	77.6761	78.713	78.1946	Positive
H1-S3-J	H1-J	2021-07-29	V5	Sheep	24	Female	Same farm	2 years	No	NA		Serum	Undetermined	Undetermined	Undetermined	Negative	Oral Swabs		No sample vol.	NA	NA	94.3534	94.5626	94.458	Positive
H1-S4-1-B	H1-B	2021-07-25	V5	Sheep	60	Female	Same farm	5 years	No	NA		Serum	Undetermined	Undetermined	Undetermined	Negative	Oral Swabs	Undetermined	Undetermined	Undetermined	Negative	57.975	57.1211	57.548	Positive
H1-S4-3-J	H1-J	2021-07-29	V5	Sheep	5	Male	Same farm	5 months	No	NA		Serum	Undetermined	Undetermined	Undetermined	Negative	Oral Swabs	Undetermined	Undetermined	Undetermined	Negative	20.3904	15.6501	18.0202	Negative
H1-S5-1-B	H1-B	2021-07-25	V5	Sheep	48	Female	Same farm	4 years	No	NA		Serum	Undetermined	Undetermined	Undetermined	Negative	Oral Swabs	Undetermined	Undetermined	Undetermined	Negative	83.2876	83.8975	83.5926	Positive
H1-S5-2-J	H1-J	2021-07-29	V5	Sheep	12	Female	Same farm	1 year	No	NA		Serum	Undetermined	Undetermined	Undetermined	Negative	Oral Swabs	Undetermined	Undetermined	Undetermined	Negative	31.4047	27.7797	29.5922	Negative
H1-S6-1-B	H1-B	2021-07-25	V5	Sheep	36	Female	Same farm	3 years	No	NA		Serum	Undetermined	Undetermined	Undetermined	Negative	Oral Swabs	Undetermined	Undetermined	Undetermined	Negative	49.9238	39.7377	44.8307	Negative
H1-S6-4-J	H1-J	2021-07-29	V5	Sheep	48	Female	Same farm	4 years	No	NA		Serum	Undetermined	Undetermined	Undetermined	Negative	Oral Swabs	Undetermined	Undetermined	Undetermined	Negative	16.626	9.79435	13.2102	Negative
H2-C1-1-B	H2-B	2021-07-25	V5	Cattle	72	Female	Same farm	6 years	No	NA		Serum	Undetermined	Undetermined	Undetermined	Negative	NA	NA	NA	NA	NA	82.7386	83.5316	83.1351	Positive
H2-C1-4-J	H2-J	2021-07-29	V5	Cattle	84	Female	Same farm	7 years	No	NA		Serum	Undetermined	Undetermined	Undetermined	Negative	NA	NA	NA	NA	NA	14.8135	12.7919	13.8027	Negative
H2-C2-2-B	H2-B	2021-07-25	V5	Cattle	84	Female	Same farm	7 years	No	NA		Serum	Undetermined	Undetermined	Undetermined	Negative	NA	NA	NA	NA	NA	81.2748	82.5557	81.9152	Positive
H2-C2-3-J	H2-J	2021-07-29	V5	Cattle	24	Female	Same farm	2 years	No	NA		Serum	Undetermined	Undetermined	Undetermined	Negative	NA	NA	NA	NA	NA	76.0195	75.6013	75.8104	Positive
H2-C3-2-B	H2-B	2021-07-25	V5	Cattle	24	Male	Same farm	2 years	No	NA		Serum	Undetermined	Undetermined	Undetermined	Negative	NA	NA	NA	NA	NA	59.1339	54.6813	56.9076	Positive
H2-C3-4-J	H2-J	2021-07-29	V5	Cattle	12	Male	Same farm	1 year	No	NA		Serum	Undetermined	Undetermined	Undetermined	Negative	NA	NA	NA	NA	NA	4.84489	-1.42907	1.70791	Negative
H2-S1-4-B	H2-B	2021-07-25	V5	Sheep	24	Female	Same farm	2 years	No	NA		Serum	Undetermined	Undetermined	Undetermined	Negative	Oral Swabs	Undetermined	Undetermined	Undetermined	Negative	88.1671	88.4721	88.3196	Positive
H2-S1-5-J	H2-J	2021-07-29	V5	Sheep	12	Female	Same farm	1 year	No	NA		Serum	Undetermined	Undetermined	Undetermined	Negative	Oral Swabs	Undetermined	Undetermined	Undetermined	Negative	48.1352	45.2074	46.6713	Negative
H2-S2-3-B	H2-B	2021-07-25	V5	Sheep	60	Female	Same farm	5 years	No	NA		Serum	37.95	38.15	38.05	Positive	Oral Swabs	Undetermined	Undetermined	Undetermined	Negative	44.6783	39.3108	41.9945	Negative
H2-S2-4-J	H2-J	2021-07-29	V5	Sheep	6	Male	Same farm	6 months	No	NA		Serum	Undetermined	Undetermined	Undetermined	Negative	Oral Swabs	Undetermined	Undetermined	Undetermined	Negative	38.8637	35.9359	37.3998	Negative
H2-S3-1-B	H2-B	2021-07-25	V5	Sheep	24	Female	Same farm	2 years	No	NA		Serum	Undetermined	Undetermined	Undetermined	Negative	Oral Swabs		No sample vol.	NA	NA	59.8658	71.7597	65.8127	Positive
H2-S3-3-J	H2-J	2021-07-29	V5	Sheep	4	Female	Same farm	4 months	No	NA		Serum	Undetermined	Undetermined	Undetermined	Negative	Oral Swabs	Undetermined	Undetermined	Undetermined	Negative	13.1405	20.251	16.6957	Negative
H2-S4-2-B	H2-B	2021-07-25	V5	Sheep	48	Female	Same farm	4 years	No	NA		Serum	Undetermined	Undetermined	Undetermined	Negative	Oral Swabs	Undetermined	Undetermined	Undetermined	Negative	82.4337	83.8365	83.1351	Positive
H2-S4-3-J	H2-J	2021-07-29	V5	Sheep	96	Female	Same farm	8 years	No	NA		Serum	Undetermined	Undetermined	Undetermined	Negative	Oral Swabs	Undetermined	Undetermined	Undetermined	Negative	14.5347	22.412	18.4733	Negative
H2-S5-3-B	H2-B	2021-07-25	V5	Sheep	12	Female	Same farm	1 year	No	NA		Serum	Undetermined	Undetermined	Undetermined	Negative	Oral Swabs	Undetermined	Undetermined	Undetermined	Negative	10.5215	16.4989	13.5102	Negative
H2-S5-3-J	H2-J	2021-07-29	V5	Sheep	1	Male	Same farm	1 month	No	NA		Serum	Undetermined	Undetermined	Undetermined	Negative	Oral Swabs	Undetermined	Undetermined	Undetermined	Negative	11.816	18.8567	15.3364	Negative
H2-S6-2-B	H2-B	2021-07-25	V5	Sheep	36	Female	Same farm	3 years	No	NA		Serum	Undetermined	Undetermined	Undetermined	Negative	Oral Swabs	Undetermined	Undetermined	Undetermined	Negative	90.4849	90.9729	90.7289	Positive
H2-S6-3-J	H2-J	2021-07-29	V5	Sheep	36	Female	Same farm	3 years	No	NA		Serum	Undetermined	Undetermined	Undetermined	Negative	Oral Swabs	Undetermined	Undetermined	Undetermined	Negative	6.23911	8.19101	7.21506	Negative
H3-C1-1-B	H3-B	2021-07-25	V5	Cattle	48	Female	Same farm	4 years	No	NA		Serum	Undetermined	Undetermined	Undetermined	Negative	NA	NA	NA	NA	NA	25.0381	32.7234	28.8808	Negative
H3-C1-4-J	H3-J	2021-07-29	V5	Cattle	48	Male	Same farm	4 years	No	NA		Serum	Undetermined	Undetermined	Undetermined	Negative	NA	NA	NA	NA	NA	52.8059	53.9909	53.3984	Positive
H3-C2-B	H3-B	2021-07-25	V5	Cattle	72	Female	Same farm	6 years	No	NA		Serum	Undetermined	Undetermined	Undetermined	Negative	NA	NA	NA	NA	NA	79.8109	81.4578	80.6343	Positive
H3-C2-5-J	H3-J	2021-07-29	V5	Cattle	72	Female	Same farm	6 years	No	NA		Serum	Undetermined	Undetermined	Undetermined	Negative	NA	NA	NA	NA	NA	94.3534	94.1443	94.2489	Positive
H3-C3-1-B	H3-B	2021-07-25	V5	Cattle	48	Female	Same farm	4 years	No	NA		Serum	Undetermined	Undetermined	Undetermined	Negative	NA	NA	NA	NA	NA	90.7289	91.2168	90.9729	Positive
H3-C3-5-J	H3-J	2021-07-29	V5	Cattle	18	Male	Same farm	1.5 years	No	NA		Serum	Undetermined	Undetermined	Undetermined	Negative	NA	NA	NA	NA	NA	12.5828	16.138	14.3604	Negative
H3-S1-1-B	H3-B	2021-07-25	V5	Sheep	36	Female	Same farm	3 years	No	NA		Serum	Undetermined	Undetermined	Undetermined	Negative	Oral Swabs	Undetermined	Undetermined	Undetermined	Negative	67.4901	83.0436	75.2668	Positive
H3-S1-1-J	H3-J	2021-07-29	V5	Sheep	48	Female	Same farm	4 years	No	NA		Serum	Undetermined	Undetermined	Undetermined	Negative	Oral Swabs	Undetermined	Undetermined	Undetermined	Negative	12.5131	17.1837	14.8484	Negative
H3-S2-2-B	H3-B	2021-07-25	V5	Sheep	24	Female	Same farm	2 years	No	NA		Serum	Undetermined	Undetermined	Undetermined	Negative	Oral Swabs	Undetermined	Undetermined	Undetermined	Negative	92.0098	85.7274	88.8686	Positive
H3-S2-5-J	H3-J	2021-07-29	V5	Sheep	30	Female	Same farm	2.5 years	No	NA		Serum	Undetermined	Undetermined	Undetermined	Negative	Oral Swabs	Undetermined	Undetermined	Undetermined	Negative	25.549	31.4744	28.5117	Negative
H3-S3-B	H3-B	2021-07-25	V5	Sheep	24	Female	Same farm	2 years	No	NA		Serum	Undetermined	Undetermined	Undetermined	Negative	Oral Swabs		No sample vol.	NA	NA	31.4425	40.4087	35.9256	Negative
H3-S3-2-J	H3-J	2021-07-29	V5	Sheep	24	Female	Same farm	2 years	No	NA		Serum	Undetermined	Undetermined	Undetermined	Negative	Oral Swabs	Undetermined	Undetermined	Undetermined	Negative	70.0244	68.8393	69.4319	Positive
H3-S4-B	H3-B	2021-07-25	V5	Sheep	60	Female	Same farm	5 years	No	NA		Serum	Undetermined	Undetermined	Undetermined	Negative	Oral Swabs	Undetermined	Undetermined	Undetermined	Negative	94.4495	94.8765	94.663	Positive
H3-S4-3-J	H3-J	2021-07-29	V5	Sheep	24	Female	Same farm	2 years	No	NA		Serum	Undetermined	Undetermined	Undetermined	Negative	Oral Swabs	Undetermined	Undetermined	Undetermined	Negative	-6.30882	-10.4915	-8.40014	Negative
H3-S5-1-B	H3-B	2021-07-25	V5	Sheep	18	Female	Same farm	1.5 years	No	NA		Serum	Undetermined	Undetermined	Undetermined	Negative	Oral Swabs	Undetermined	Undetermined	Undetermined	Negative	76.1513	76.4562	76.3038	Positive
H3-S5-3-J	H3-J	2021-07-29	V5	Sheep	30	Female	Same farm	2.5 years	No	NA		Serum	Undetermined	Undetermined	Undetermined	Negative	Oral Swabs	Undetermined	Undetermined	Undetermined	Negative	-14.465	-21.1572	-17.8111	Negative
H3-S6-1-B	H3-B	2021-07-25	V5	Sheep	36	Female	Same farm	3 years	No	NA		Serum	Undetermined	Undetermined	Undetermined	Negative	Oral Swabs	Undetermined	Undetermined	Undetermined	Negative	63.4035	61.0857	62.2446	Positive
H3-S6-4-J	H3-J	2021-07-29	V5	Sheep	48	Female	Same farm	4 years	No	NA		Serum	Undetermined	Undetermined	Undetermined	Negative	Oral Swabs	Undetermined	Undetermined	Undetermined	Negative	35.2388	29.871	32.5549	Negative
H4-C1-2-B	H4-B	2021-07-25	V5	Cattle	48	Female	Same farm	4 years	No	NA		Serum	Undetermined	Undetermined	Undetermined	Negative	NA	NA	NA	NA	NA	86.3373	86.9472	86.6423	Positive
H4-C1-4-J	H4-J	2021-07-29	V5	Cattle	36	Female	Livestock market	10 months	No	NA		Serum	Undetermined	Undetermined	Undetermined	Negative	NA	NA	NA	NA	NA	80.2022	80.7598	80.481	Positive
H4-C2-2-B	H4-B	2021-07-25	V5	Cattle	144	Female	Same farm	12 years	No	NA		Serum	Undetermined	Undetermined	Undetermined	Negative	NA	NA	NA	NA	NA	NA	NA	NA	NA
H4-C2-4-J	H4-J	2021-07-29	V5	Cattle	36	Female	Same farm	3 years	No	NA		Serum	Undetermined	Undetermined	Undetermined	Negative	NA	NA	NA	NA	NA	94.214	92.7501	93.482	Positive
H4-C3-1-B	H4-B	2021-07-25	V5	Cattle	120	Female	Same farm	10 years	No	NA		Serum	Undetermined	Undetermined	Undetermined	Negative	NA	NA	NA	NA	NA	96.0964	95.9744	96.0354	Positive
H4-C3-4-J	H4-J	2021-07-29	V5	Cattle	48	Female	Same farm	4 years	No	NA		Serum	Undetermined	Undetermined	Undetermined	Negative	NA	NA	NA	NA	NA	77.7623	75.4618	76.6121	Positive
H4-G1-B	H4-B	2021-07-25	V5	Goats	24	Female	Same farm	2 years	No	NA		Serum	Undetermined	Undetermined	Undetermined	Negative	Oral Swabs	Undetermined	Undetermined	Undetermined	Negative	24.3062	23.7572	24.0317	Negative
H4-G2-1-B	H4-B	2021-07-25	V5	Goats	24	Female	Same farm	2 years	No	NA		Serum	Undetermined	Undetermined	Undetermined	Negative	Oral Swabs	Undetermined	Undetermined	Undetermined	Negative	24.4892	22.2934	23.3913	Negative
H4-G3-B	H4-B	2021-07-25	V5	Goats	30	Female	Same farm	2.5 years	No	NA		Serum	Undetermined	Undetermined	Undetermined	Negative	Oral Swabs	Undetermined	Undetermined	Undetermined	Negative	13.2052	18.9997	16.1025	Negative
H4-G4-1-B	H4-B	2021-07-25	V5	Goats	12	Female	Neighbors	2 months	No	NA		Serum	Undetermined	Undetermined	Undetermined	Negative	Oral Swabs	Undetermined	Undetermined	Undetermined	Negative	20.2196	17.4748	18.8472	Negative
H4-G5-B	H4-B	2021-07-25	V5	Goats	60	Female	Same farm	5 years	No	NA		Serum	Undetermined	Undetermined	Undetermined	Negative	NA	NA	NA	NA	NA	14.3031	13.0833	13.6932	Negative
H4-G6-1-B	H4-B	2021-07-25	V5	Goats	6	Female	Same farm	6 months	No	NA		Serum	Undetermined	Undetermined	Undetermined	Negative	Oral Swabs	Undetermined	Undetermined	Undetermined	Negative	28.5758	27.2949	27.9353	Negative
H4-S1-4-J	H4-J	2021-07-29	V5	Sheep	24	Female	Same farm	2 years	No	NA		Serum	Undetermined	Undetermined	Undetermined	Negative	Oral Swabs	Undetermined	Undetermined	Undetermined	Negative	54.1304	48.6232	51.3768	Positive
H4-S2-3-J	H4-J	2021-07-29	V5	Sheep	6	Female	Same farm	6 months	No	NA		Serum	Undetermined	Undetermined	Undetermined	Negative	Oral Swabs	Undetermined	Undetermined	Undetermined	Negative	91.2165	92.4015	91.809	Positive
H4-S3-5-J	H4-J	2021-07-29	V5	Sheep	24	Female	Same farm	2 years	No	NA		Serum	Undetermined	Undetermined	Undetermined	Negative	Oral Swabs	Undetermined	Undetermined	Undetermined	Negative	94.9808	94.0746	94.5277	Positive
H4-S4-4-J	H4-J	2021-07-29	V5	Sheep	7	Male	Same farm	7 months	No	NA		Serum	Undetermined	Undetermined	Undetermined	Negative	Oral Swabs	Undetermined	Undetermined	Undetermined	Negative	78.6685	78.4594	78.564	Positive
H4-S5-3-J	H4-J	2021-07-29	V5	Sheep	12	Female	Same farm	1 year	No	NA		Serum	Undetermined	Undetermined	Undetermined	Negative	Oral Swabs	Undetermined	Undetermined	Undetermined	Negative	20.3904	13.6982	17.0443	Negative
H4-S6-4-J	H4-J	2021-07-29	V5	Sheep	48	Female	Same farm	4 years	No	NA		Serum	Undetermined	Undetermined	Undetermined	Negative	Oral Swabs	Undetermined	Undetermined	Undetermined	Negative	9.79435	6.65737	8.22586	Negative
H5-C1-2-B	H5-B	2021-07-25	V5	Cattle	72	Female	Same farm	6 years	No	NA		Serum	Undetermined	Undetermined	Undetermined	Negative	NA	NA	NA	NA	NA	30.2226	32.5404	31.3815	Negative
H5-C1-1-J	H5-J	2021-07-29	V5	Cattle	60	Female	Same farm	5 years	No	NA		Serum	Undetermined	Undetermined	Undetermined	Negative	NA	NA	NA	NA	NA	80.2022	79.8536	80.0279	Positive
H5-C2-2-B	H5-B	2021-07-25	V5	Cattle	24	Male	Same farm	2 years	No	NA		Serum	Undetermined	Undetermined	Undetermined	Negative	NA	NA	NA	NA	NA	35.8951	34.5532	35.2242	Negative
H5-C2-1-J	H5-J	2021-07-29	V5	Cattle	60	Female	Same farm	5 years	No	NA		Serum	Undetermined	Undetermined	Undetermined	Negative	NA	NA	NA	NA	NA	64.3763	64.1761	64.2762	Positive
H5-C3-3-B	H5-B	2021-07-25	V5	Cattle	24	Male	Same farm	2 years	No	NA		Serum	Undetermined	Undetermined	Undetermined	Negative	NA	NA	NA	NA	NA	78.4081	78.3471	78.3776	Positive
H5-C3-4-J	H5-J	2021-07-29	V5	Cattle	24	Female	Same farm	2 years	No	NA		Serum	Undetermined	Undetermined	Undetermined	Negative	NA	NA	NA	NA	NA	78.986	73.9159	76.451	Positive
H5-G1-1-B	H5-B	2021-07-25	V5	Goats	12	Female	Same farm	1 year	No	NA		Serum	Undetermined	Undetermined	Undetermined	Negative	Oral Swabs	Undetermined	Undetermined	Undetermined	Negative	14.7262	16.6772	15.7017	Negative
H5-G2-1-B	H5-B	2021-07-25	V5	Goats	10	Female	Same farm	10 months	No	NA		Serum	Undetermined	Undetermined	Undetermined	Negative	Oral Swabs	Undetermined	Undetermined	Undetermined	Negative	40.0252	35.3682	37.6967	Negative
H5-S1-2-B	H5-B	2021-07-25	V5	Sheep	36	Female	Same farm	3 years	No	NA		Serum	39.01	Undetermined	39.01	Negative	Oral Swabs	Undetermined	Undetermined	Undetermined	Negative	13.2788	10.321	11.7999	Negative
H5-S1-5-J	H5-J	2021-07-29	V5	Sheep	48	Female	Same farm	4 years	No	NA		Serum	Undetermined	Undetermined	Undetermined	Negative	Oral Swabs	Undetermined	Undetermined	Undetermined	Negative	89.5264	93.529	91.5277	Positive
H5-S2-2-B	H5-B	2021-07-25	V5	Sheep	60	Female	Same farm	5 years	No	NA		Serum	Undetermined	Undetermined	Undetermined	Negative	Oral Swabs	Undetermined	Undetermined	Undetermined	Negative	42.5425	40.5916	41.567	Negative
H5-S2-5-J	H5-J	2021-07-29	V5	Sheep	24	Male	Same farm	2 years	No	NA		Serum	Undetermined	Undetermined	Undetermined	Negative	Oral Swabs	Undetermined	Undetermined	Undetermined	Negative	67.445	72.4483	69.9466	Positive
H5-S3-2-B	H5-B	2021-07-25	V5	Sheep	24	Female	Same farm	2 years	No	NA		Serum	Undetermined	Undetermined	Undetermined	Negative	Oral Swabs	Undetermined	Undetermined	Undetermined	Negative	6.29327	9.31403	7.80365	Negative
H5-S3-3-J	H5-J	2021-07-29	V5	Sheep	36	Female	Same farm	3 years	No	NA		Serum	Undetermined	Undetermined	Undetermined	Negative	Oral Swabs	Undetermined	Undetermined	Undetermined	Negative	35.9573	43.0954	39.5264	Negative
H5-S4-1-B	H5-B	2021-07-25	V5	Sheep	24	Female	Livestock market	3 weeks	No	NA	New animal	Serum	Undetermined	Undetermined	Undetermined	Negative	Oral Swabs	Undetermined	Undetermined	Undetermined	Negative	19.8867	19.6979	19.7923	Negative
H5-S4-4-J	H5-J	2021-07-29	V5	Sheep	24	Female	Same farm	2 years	No	NA		Serum	Undetermined	Undetermined	Undetermined	Negative	Oral Swabs	Undetermined	Undetermined	Undetermined	Negative	88.3256	88.459	88.3923	Positive
H5-S5-5-J	H5-J	2021-07-29	V5	Sheep	48	Female	Same farm	4 years	No	NA		Serum	Undetermined	Undetermined	Undetermined	Negative	Oral Swabs	Undetermined	Undetermined	Undetermined	Negative	69.7131	71.1808	70.447	Positive
H5-S6-5-J	H5-J	2021-07-29	V5	Sheep	48	Female	Same farm	4 years	No	NA		Serum	Undetermined	Undetermined	Undetermined	Negative	Oral Swabs	Undetermined	Undetermined	Undetermined	Negative	26.4176	34.3562	30.3869	Negative
LM-V5-C1-B	LM-B	2021-07-25	V5	Cattle	24	Male	Livestock market	1 day	No	NA		Serum	Undetermined	Undetermined	Undetermined	Negative	NA	NA	NA	NA	NA	85.6514	86.8471	86.2492	Positive
LM-V5-C1-J	LM-J	2021-07-29	V5	Cattle	12	Male	Livestock market	1 day	No	NA		Serum	Undetermined	Undetermined	Undetermined	Negative	NA	NA	NA	NA	NA	26.8846	21.7478	24.3162	Negative
LM-V5-C2-B	LM-B	2021-07-25	V5	Cattle	48	Male	Livestock market	1 day	No	NA		Serum	Undetermined	Undetermined	Undetermined	Negative	NA	NA	NA	NA	NA	-18.5022	-16.803	-17.6526	Negative
LM-V5-C2-J	LM-J	2021-07-29	V5	Cattle	48	Male	Livestock market	1 week	No	NA		Serum	Undetermined	Undetermined	Undetermined	Negative	NA	NA	NA	NA	NA	9.006	14.543	11.7745	Negative
LM-V5-C3-B	LM-B	2021-07-25	V5	Cattle	24	Male	Livestock market	1 day	No	NA		Serum	Undetermined	Undetermined	Undetermined	Negative	NA	NA	NA	NA	NA	83.7004	85.3996	84.55	Positive
LM-V5-C3-J	LM-J	2021-07-29	V5	Cattle	48	Female	Livestock market	1 week	No	NA		Serum	Undetermined	Undetermined	Undetermined	Negative	NA	NA	NA	NA	NA	3.20213	8.47231	5.83722	Negative
LM-V5-G1-B	LM-B	2021-07-25	V5	Goats	60	Female	Livestock market	1 day	No	NA		Serum	Undetermined	Undetermined	Undetermined	Negative	Oral Swabs	Undetermined	Undetermined	Undetermined	Negative	26.8093	26.18	26.4947	Negative
LM-V5-G1-J	LM-J	2021-07-29	V5	Goats	24	Male	Livestock market	1 day	No	NA		Serum	Undetermined	Undetermined	Undetermined	Negative	Oral Swabs	Undetermined	Undetermined	Undetermined	Negative	70.8472	73.5157	72.1815	Positive
LM-V5-G2-B	LM-B	2021-07-25	V5	Goats	36	Male	Livestock market	1 day	No	NA		Serum	Undetermined	Undetermined	Undetermined	Negative	Oral Swabs	Undetermined	Undetermined	Undetermined	Negative	6.92259	9.2511	8.08685	Negative
LM-V5-G2-J	LM-J	2021-07-29	V5	Goats	24	Female	Livestock market	1 day	No	NA		Serum	Undetermined	Undetermined	Undetermined	Negative	Oral Swabs	Undetermined	Undetermined	Undetermined	Negative	35.9573	36.6911	36.3242	Negative
LM-V5-G3-B	LM-B	2021-07-25	V5	Goats	24	Male	Livestock market	1 day	No	NA		Serum	Undetermined	Undetermined	Undetermined	Negative	Oral Swabs	Undetermined	Undetermined	Undetermined	Negative	27.8162	25.4877	26.652	Negative
LM-V5-G3-J	LM-J	2021-07-29	V5	Goats	24	Female	Livestock market	1 day	No	NA		Serum	Undetermined	Undetermined	Undetermined	Negative	Oral Swabs	Undetermined	Undetermined	Undetermined	Negative	27.4183	27.5517	27.485	Negative
LM-V5-S1-B	LM-B	2021-07-25	V5	Sheep	24	Male	Livestock market	1 day	No	NA		Serum	Undetermined	Undetermined	Undetermined	Negative	Oral Swabs	Undetermined	Undetermined	Undetermined	Negative	8.62177	3.65009	6.13593	Negative
LM-V5-S1-J	LM-J	2021-07-29	V5	Sheep	24	Male	Livestock market	2 weeks	No	NA		Serum	Undetermined	Undetermined	Undetermined	Negative	Oral Swabs	Undetermined	Undetermined	Undetermined	Negative	61.1741	64.1761	62.6751	Positive
LM-V5-S2-B	LM-B	2021-07-25	V5	Sheep	12	Male	Livestock market	1 day	No	NA		Serum	Undetermined	Undetermined	Undetermined	Negative	Oral Swabs	Undetermined	Undetermined	Undetermined	Negative	52.8634	52.6746	52.769	Positive
LM-V5-S2-J	LM-J	2021-07-29	V5	Sheep	60	Male	Livestock market	1 day	No	NA		Serum	Undetermined	Undetermined	Undetermined	Negative	Oral Swabs	Undetermined	Undetermined	Undetermined	Negative	26.2175	22.7485	24.483	Negative
LM-V5-S3-B	LM-B	2021-07-25	V5	Sheep	18	Male	Livestock market	1 day	No	NA		Serum	Undetermined	Undetermined	Undetermined	Negative	Oral Swabs	Undetermined	Undetermined	Undetermined	Negative	19.8867	17.0548	18.4707	Negative
LM-V5-S3-J	LM-J	2021-07-29	V5	Sheep	24	Female	Livestock market	2 days	No	NA		Serum	Undetermined	Undetermined	Undetermined	Negative	Oral Swabs	Undetermined	Undetermined	Undetermined	Negative	95.9973	96.1308	96.064	Positive
T-V5-C1-B	T-B	2021-07-25	V5	Cattle	72	Female	Same farm	6 years	No	NA		Serum	Undetermined	Undetermined	Undetermined	Negative	NA	NA	NA	NA	NA	93.5809	93.6438	93.6123	Positive
T-V5-C2-B	T-B	2021-07-25	V5	Cattle	60	Female	Same farm	5 years	No	NA		Serum	Undetermined	Undetermined	Undetermined	Negative	NA	NA	NA	NA	NA	82.3159	80.1762	81.2461	Positive
T-V5-C3-B	T-B	2021-07-25	V5	Cattle	48	Female	Same farm	4 years	No	NA		Serum	Undetermined	Undetermined	Undetermined	Negative	NA	NA	NA	NA	NA	87.1617	87.0359	87.0988	Positive
H1-C1-3-B	H1-B	2021-09-26	V6	Cattle	84	Female	Same farm	7 years	No	NA	NA	Serum	Undetermined	Undetermined	Undetermined	Negative	NA	NA	NA	NA	NA	74.5536	77.5893	76.0714	Positive
H1-C1-4-J	H1-J	2021-09-30	V6	Cattle	36	Female	Same farm	3 years	No	NA	NA	Serum	Undetermined	Undetermined	Undetermined	Negative	NA	NA	NA	NA	NA	17.113	20.8361	18.9745	Negative
H1-C2-1-B	H1-B	2021-09-26	V6	Cattle	60	Female	Same farm	5 years	No	NA	NA	Serum	Undetermined	Undetermined	Undetermined	Negative	NA	NA	NA	NA	NA	93.125	92.8571	92.9911	Positive
H1-C2-2-J	H1-J	2021-09-30	V6	Cattle	48	Male	Same farm	4 years	No	NA	NA	Serum	Undetermined	Undetermined	Undetermined	Negative	NA	NA	NA	NA	NA	0.391901	9.40562	4.89876	Negative
H1-C3-2-B	H1-B	2021-09-26	V6	Cattle	36	Male	Same farm	3 years	No	NA	NA	Serum	Undetermined	Undetermined	Undetermined	Negative	NA	NA	NA	NA	NA	80.3571	81.6964	81.0268	Positive
H1-C3-4-J	H1-J	2021-09-30	V6	Cattle	48	Female	Same farm	4 years	No	NA	NA	Serum	Undetermined	Undetermined	Undetermined	Negative	NA	NA	NA	NA	NA	90.3984	89.7453	90.0718	Positive
H1-S1-1-B	H1-B	2021-09-26	V6	Sheep	48	Female	Same farm	4 years	No	NA	NA	Serum	Undetermined	Undetermined	Undetermined	Negative	Oral Swabs	Undetermined	Undetermined	Undetermined	Negative	75.5357	82.1429	78.8393	Positive
H1-S2-1-B	H1-B	2021-09-26	V6	Sheep	36	Female	Same farm	3 years	No	NA	NA	Serum	Undetermined	Undetermined	Undetermined	Negative	Oral Swabs	Undetermined	Undetermined	Undetermined	Negative	91.3393	91.5179	91.4286	Positive
H1-S2-3-J	H1-J	2021-09-30	V6	Sheep	12	Female	Same farm	1 year	No	NA	NA	Serum	Undetermined	Undetermined	Undetermined	Negative	Oral Swabs	Undetermined	Undetermined	Undetermined	Negative	-63.7492	-54.7355	-59.2423	Negative
H1-S3-1-B	H1-B	2021-09-26	V6	Sheep	24	Female	Same farm	2 years	No	NA	NA	Serum	Undetermined	Undetermined	Undetermined	Negative	Oral Swabs	Undetermined	Undetermined	Undetermined	Negative	83.3929	84.8214	84.1071	Positive
H1-S3-4J	H1-J	2021-09-30	V6	Sheep	12	Male	Same farm	1 year	No	NA	NA	Serum	Undetermined	Undetermined	Undetermined	Negative	Oral Swabs	Undetermined	Undetermined	Undetermined	Negative	25.0816	24.5591	24.8204	Negative
H1-S4-1-B	H1-B	2021-09-26	V6	Sheep	60	Female	Same farm	5 years	No	NA	NA	Serum	Undetermined	Undetermined	Undetermined	Negative	Oral Swabs	Undetermined	Undetermined	Undetermined	Negative	-31.25	-25.5357	-28.3929	Negative
H1-S4-4-J	H1-J	2021-09-30	V6	Sheep	8	Female	Same farm	8 months	No	NA	NA	Serum	Undetermined	Undetermined	Undetermined	Negative	Oral Swabs	Undetermined	Undetermined	Undetermined	Negative	22.9915	28.2169	25.6042	Negative
H1-S5-1-B	H1-B	2021-09-26	V6	Sheep	48	Female	Same farm	4 years	No	NA	NA	Serum	Undetermined	Undetermined	Undetermined	Negative	Oral Swabs	Undetermined	Undetermined	Undetermined	Negative	66.3393	72.5	69.4196	Positive
H1-S5-3-J	H1-J	2021-09-30	V6	Sheep	24	Female	Same farm	2 years	No	NA	NA	Serum	Undetermined	Undetermined	Undetermined	Negative	Oral Swabs	37.08	Undetermined	37.08	Negative	23.5794	19.4644	21.5219	Negative
H1-S6-1-B	H1-B	2021-09-26	V6	Sheep	36	Female	Same farm	3 years	No	NA	NA	Serum	Undetermined	Undetermined	Undetermined	Negative	Oral Swabs	Undetermined	Undetermined	Undetermined	Negative	88.3929	89.9107	89.1518	Positive
H1-S6-5-J	H1-J	2021-09-30	V6	Sheep	24	Female	Same farm	2 years	No	NA	NA	Serum	Undetermined	Undetermined	Undetermined	Negative	Oral Swabs	37.66	35.53	36.59	Positive	19.791	15.676	17.7335	Negative
H2-C1-1-B	H2-B	2021-09-26	V6	Cattle	72	Female	Same farm	6 years	No	NA	NA	Serum	Undetermined	Undetermined	Undetermined	Negative	NA	NA	NA	NA	NA	86.3393	87.3214	86.8304	Positive
H2-C1-5-J	H2-J	2021-09-30	V6	Cattle	12	Female	Same farm	1 year	No	NA	NA	Serum	37.44	Undetermined	37.44	Negative	NA	NA	NA	NA	NA	15.4148	10.1241	12.7694	Negative
H2-C2-2-B	H2-B	2021-09-26	V6	Cattle	84	Female	Same farm	7 years	No	NA	NA	Serum	Undetermined	Undetermined	Undetermined	Negative	NA	NA	NA	NA	NA	44.5536	50.1786	47.3661	Negative
H2-C2-4-J	H2-J	2021-09-30	V6	Cattle	60	Female	Same farm	5 years	No	NA	NA	Serum	38.05	Undetermined	38.05	Negative	NA	NA	NA	NA	NA	84.4546	84.128	84.2913	Positive
H2-C3-2-B	H2-B	2021-09-26	V6	Cattle	24	Male	Same farm	2 years	No	NA	NA	Serum	Undetermined	Undetermined	Undetermined	Negative	NA	NA	NA	NA	NA	86.5179	88.4821	87.5	Positive
H2-C3-5-J	H2-J	2021-09-30	V6	Cattle	4	Male	Same farm	4 months	No	NA	NA	Serum	Undetermined	Undetermined	Undetermined	Negative	NA	NA	NA	NA	NA	12.8021	7.57675	10.1894	Negative
H2-S1-4-B	H2-B	2021-09-26	V6	Sheep	24	Female	Same farm	2 years	No	NA	NA	Serum	Undetermined	Undetermined	Undetermined	Negative	Oral Swabs	Undetermined	Undetermined	Undetermined	Negative	89.7321	90.2679	90	Positive
H2-S1-5-J	H2-J	2021-09-30	V6	Sheep	12	Female	Same farm	1 year	No	NA	NA	Serum	Undetermined	Undetermined	Undetermined	Negative	Oral Swabs	36.65	Undetermined	36.65	Negative	65.1862	63.5532	64.3697	Positive
H2-S2-3-B	H2-B	2021-09-26	V6	Sheep	60	Female	Same farm	5 years	No	NA	NA	Serum	Undetermined	Undetermined	Undetermined	Negative	Oral Swabs	Undetermined	Undetermined	Undetermined	Negative	33.3036	30.8929	32.0982	Negative
H2-S2-5-J	H2-J	2021-09-30	V6	Sheep	8	Female	Same farm	8 months	No	NA	NA	Serum	Undetermined	Undetermined	Undetermined	Negative	NA	NA	NA	NA	NA	32.3971	25.0816	28.7394	Negative
H2-S3-1-B	H2-B	2021-09-26	V6	Sheep	24	Female	Same farm	2 years	No	NA	NA	Serum	Undetermined	Undetermined	Undetermined	Negative	Oral Swabs	Undetermined	Undetermined	Undetermined	Negative	19.0179	15.5357	17.2768	Negative
H2-S4-2-B	H2-B	2021-09-26	V6	Sheep	48	Female	Same farm	4 years	No	NA	NA	Serum	Undetermined	Undetermined	Undetermined	Negative	Oral Swabs	Undetermined	Undetermined	Undetermined	Negative	-39.375	-29.375	-34.375	Negative
H2-S5-3-B	H2-B	2021-09-26	V6	Sheep	12	Female	Same farm	1 year	No	NA	NA	Serum	Undetermined	Undetermined	Undetermined	Negative	Oral Swabs	Undetermined	Undetermined	Undetermined	Negative	18.2143	11.5179	14.8661	Negative
H2-S6-2-B	H2-B	2021-09-26	V6	Sheep	36	Female	Same farm	3 years	No	NA	NA	Serum	Undetermined	Undetermined	Undetermined	Negative	Oral Swabs	Undetermined	Undetermined	Undetermined	Negative	19.8214	16.7857	18.3036	Negative
H3-C1-2-B	H3-B	2021-09-26	V6	Cattle	60	Male	Same farm	5 years	No	NA	NA	Serum	Undetermined	Undetermined	Undetermined	Negative	NA	NA	NA	NA	NA	24.1964	13.6607	18.9286	Negative
H3-C1-5-J	H3-J	2021-09-30	V6	Cattle	48	Female	Same farm	4 years	No	NA	NA	Serum	Undetermined	Undetermined	Undetermined	Negative	NA	NA	NA	NA	NA	1.04507	-3.20052	-1.07773	Negative
H3-C2-1-B	H3-B	2021-09-26	V6	Cattle	18	Female	Same farm	1.5 years	No	NA	NA	Serum	Undetermined	Undetermined	Undetermined	Negative	NA	NA	NA	NA	NA	92.1429	92.5	92.3214	Positive
H3-C2-1-J	H3-J	2021-09-30	V6	Cattle	36	Female	Same farm	3 years	No	NA	NA	Serum	Undetermined	Undetermined	Undetermined	Negative	NA	NA	NA	NA	NA	60.0914	62.3775	61.2345	Positive
H3-C3-2-B	H3-B	2021-09-26	V6	Cattle	120	Female	Same farm	10 years	No	NA	NA	Serum	Undetermined	Undetermined	Undetermined	Negative	NA	NA	NA	NA	NA	68.3036	68.9286	68.6161	Positive
H3-C3-6-J	H3-J	2021-09-30	V6	Cattle	12	Male	Same farm	1 year	No	NA	NA	Serum	Undetermined	Undetermined	Undetermined	Negative	NA	NA	NA	NA	NA	24.6244	22.469	23.5467	Negative
H3-S1-2-B	H3-B	2021-09-26	V6	Sheep	30	Female	Same farm	2.5 years	No	NA	NA	Serum	Undetermined	Undetermined	Undetermined	Negative	Oral Swabs	Undetermined	Undetermined	Undetermined	Negative	93.5714	93.9286	93.75	Positive
H3-S1-4-J	H3-J	2021-09-30	V6	Sheep	36	Female	Same farm	3 years	No	NA	NA	Serum	Undetermined	Undetermined	Undetermined	Negative	Oral Swabs	37.8	Undetermined	37.8	Negative	92.8805	93.1417	93.0111	Positive
H3-S2-2-B	H3-B	2021-09-26	V6	Sheep	24	Female	Same farm	2 years	No	NA	NA	Serum	Undetermined	Undetermined	Undetermined	Negative	Oral Swabs	Undetermined	Undetermined	Undetermined	Negative	29.4643	31.6071	30.5357	Negative
H3-S2-6-J	H3-J	2021-09-30	V6	Sheep	3	Male	Same farm	3 months	No	NA	NA	Serum	Undetermined	Undetermined	Undetermined	Negative	Oral Swabs	37.31	38.93	38.12	Positive	26.2573	23.5794	24.9184	Negative
H3-S3-B	H3-B	2021-09-26	V6	Sheep	24	Female	Same farm	2 years	No	NA	NA	Serum	Undetermined	Undetermined	Undetermined	Negative	Oral Swabs	Undetermined	Undetermined	Undetermined	Negative	92.7679	92.5893	92.6786	Positive
H3-S3-4-J	H3-J	2021-09-30	V6	Sheep	4	Female	Same farm	4 months	No	NA	NA	Serum	37.9	Undetermined	37.9	Negative	Oral Swabs	Undetermined	Undetermined	Undetermined	Negative	82.915	83.7247	83.3198	Positive
H3-S4-B	H3-B	2021-09-26	V6	Sheep	60	Female	Same farm	5 years	No	NA	NA	Serum	Undetermined	Undetermined	Undetermined	Negative	Oral Swabs	Undetermined	Undetermined	Undetermined	Negative	71.9643	68.75	70.3571	Positive
H3-S4-4-J	H3-J	2021-09-30	V6	Sheep	12	Female	Same farm	1 year	No	NA	NA	Serum	Undetermined	Undetermined	Undetermined	Negative	Oral Swabs	Undetermined	Undetermined	Undetermined	Negative	34.251	37.8947	36.0729	Negative
H3-S5-1-B	H3-B	2021-09-26	V6	Sheep	18	Female	Same farm	1.5 years	No	NA	NA	Serum	Undetermined	Undetermined	Undetermined	Negative	Oral Swabs	Undetermined	Undetermined	Undetermined	Negative	52.5893	55.4464	54.0179	Positive
H3-S5-2-J	H3-J	2021-09-30	V6	Sheep	48	Female	Same farm	4 years	No	NA	NA	Serum	Undetermined	Undetermined	Undetermined	Negative	Oral Swabs	Undetermined	Undetermined	Undetermined	Negative	88.0162	89.6356	88.8259	Positive
H3-S6-1-B	H3-B	2021-09-26	V6	Sheep	36	Female	Same farm	3 years	No	NA	NA	Serum	Undetermined	Undetermined	Undetermined	Negative	Oral Swabs	Undetermined	Undetermined	Undetermined	Negative	16.6071	22.3214	19.4643	Negative
H3-S6-1-J	H3-J	2021-09-30	V6	Sheep	12	Female	Same farm	1 year	No	NA	NA	Serum	Undetermined	Undetermined	Undetermined	Negative	Oral Swabs	37.6	Undetermined	37.6	Negative	29.0688	33.3603	31.2146	Negative
H4-C1-3-B	H4-B	2021-09-26	V6	Cattle	60	Female	Same farm	5 years	No	NA	NA	Serum	Undetermined	Undetermined	Undetermined	Negative	NA	NA	NA	NA	NA	95.2679	95.0893	95.1786	Positive
H4-C1-5-J	H4-J	2021-09-30	V6	Cattle	132	Female	Same farm	11 years	No	NA	NA	Serum	Undetermined	Undetermined	Undetermined	Negative	NA	NA	NA	NA	NA	91.2551	92.3887	91.8219	Positive
H4-C2-3-B	H4-B	2021-09-26	V6	Cattle	156	Female	Same farm	13 years	No	NA	NA	Serum	Undetermined	Undetermined	Undetermined	Negative	NA	NA	NA	NA	NA	72.2321	64.375	68.3036	Positive
H4-C2-5-J	H4-J	2021-09-30	V6	Cattle	120	Female	Same farm	10 years	No	NA	NA	Serum	Undetermined	Undetermined	Undetermined	Negative	NA	NA	NA	NA	NA	76.5992	78.7854	77.6923	Positive
H4-C3-1-B	H4-B	2021-09-26	V6	Cattle	120	Female	Same farm	10 years	No	NA	NA	Serum	Undetermined	Undetermined	Undetermined	Negative	NA	NA	NA	NA	NA	47.3214	75.0893	61.2054	Positive
H4-C3-5-J	H4-J	2021-09-30	V6	Cattle	96	Female	Same farm	8 years	No	NA	NA	Serum	Undetermined	Undetermined	Undetermined	Negative	NA	NA	NA	NA	NA	11.0931	12.3887	11.7409	Negative
H4-G1-B	H4-B	2021-09-26	V6	Goats	24	Female	Same farm	2 years	No	NA	NA	Serum	Undetermined	Undetermined	Undetermined	Negative	Oral Swabs	37.31	Undetermined	37.31	Negative	8.21429	18.2143	13.2143	Negative
H4-G2-1-B	H4-B	2021-09-26	V6	Goats	24	Female	Same farm	2 years	No	NA	NA	Serum	Undetermined	Undetermined	Undetermined	Negative	Oral Swabs	Undetermined	Undetermined	Undetermined	Negative	0.982143	11.1607	6.07143	Negative
H4-G3-1-B	H4-B	2021-09-26	V6	Goats	36	Female	Same farm	3 years	No	NA	NA	Serum	Undetermined	Undetermined	Undetermined	Negative	Oral Swabs	Undetermined	Undetermined	Undetermined	Negative	-2.58929	-2.23214	-2.41071	Negative
H4-G4-1-B	H4-B	2021-09-26	V6	Goats	12	Female	Neighbors	4 months	No	NA	NA	Serum	Undetermined	Undetermined	Undetermined	Negative	Oral Swabs	Undetermined	Undetermined	Undetermined	Negative	14.7321	6.51786	10.625	Negative
H4-G5-B	H4-B	2021-09-26	V6	Goats	60	Female	Same farm	5 years	No	NA	NA	Serum	Undetermined	Undetermined	Undetermined	Negative	Oral Swabs	Undetermined	Undetermined	Undetermined	Negative	20.9821	11.4286	16.2054	Negative
H4-G6-2-B	H4-B	2021-09-26	V6	Goats	18	Female	Same farm	1.5 years	No	NA	NA	Serum	Undetermined	Undetermined	Undetermined	Negative	Oral Swabs	37.14	37.02	37.08	Positive	14.1964	16.0714	15.1339	Negative
H4-S1-5-J	H4-J	2021-09-30	V6	Sheep	36	Female	Same farm	3 years	No	NA	NA	Serum	Undetermined	Undetermined	Undetermined	Negative	NA	NA	NA	NA	NA	88.9069	89.7166	89.3117	Positive
H4-S2-5-J	H4-J	2021-09-30	V6	Sheep	24	Female	Same farm	2 years	No	NA	NA	Serum	Undetermined	Undetermined	Undetermined	Negative	NA	NA	NA	NA	NA	64.9393	65.749	65.3441	Positive
H4-S3-4-J	H4-J	2021-09-30	V6	Sheep	36	Female	Same farm	3 years	No	NA	NA	Serum	Undetermined	Undetermined	Undetermined	Negative	Oral Swabs	36.28	Undetermined	36.282	Negative	48.583	47.6923	48.1377	Negative
H4-S4-5-J	H4-J	2021-09-30	V6	Sheep	12	Female	Same farm	1 year	No	NA	NA	Serum	Undetermined	Undetermined	Undetermined	Negative	Oral Swabs	37.12	35.27	36.2	Positive	81.7814	83.9676	82.8745	Positive
H4-S5-4-J	H4-J	2021-09-30	V6	Sheep	24	Female	Same farm	2 years	No	NA	NA	Serum	Undetermined	Undetermined	Undetermined	Negative	Oral Swabs	37.81	Undetermined	37.81	Negative	94.0891	94.17	94.1296	Positive
H5-C1-3-B	H5-B	2021-09-26	V6	Cattle	48	Female	Same farm	4 years	No	NA	NA	Serum	Undetermined	Undetermined	Undetermined	Negative	NA	NA	NA	NA	NA	23.5714	18.0357	20.8036	Negative
H5-C1-4-J	H5-J	2021-09-30	V6	Cattle	96	Female	Same farm	8 years	No	NA	NA	Serum	Undetermined	Undetermined	Undetermined	Negative	NA	NA	NA	NA	NA	89.4737	90.6883	90.081	Positive
H5-C2-3-B	H5-B	2021-09-26	V6	Cattle	48	Female	Same farm	4 years	No	NA	NA	Serum	Undetermined	Undetermined	Undetermined	Negative	NA	NA	NA	NA	NA	32.9464	29.8214	31.3839	Negative
H5-C2-2-J	H5-J	2021-09-30	V6	Cattle	120	Female	Same farm	10 years	No	NA	NA	Serum	37.89	Undetermined	37.89	Negative	NA	NA	NA	NA	NA	55.7895	55.7085	55.749	Positive
H5-C3-4-B	H5-B	2021-09-26	V6	Cattle	72	Female	Same farm	6 years	No	NA	NA	Serum	Undetermined	Undetermined	Undetermined	Negative	NA	NA	NA	NA	NA	81.25	77.4107	79.3304	Positive
H5-C3-4-J	H5-J	2021-09-30	V6	Cattle	24	Female	Same farm	2 years	Yes	Mouth	NA	Serum	26.43	26.79	26.61	Positive	NA	NA	NA	NA	NA	27.0445	27.0445	27.0445	Negative
H5-G1-2-B	H5-B	2021-09-26	V6	Goats	18	Female	Same farm	1.5 years	No	NA	NA	Serum	Undetermined	Undetermined	Undetermined	Negative	Oral Swabs	Undetermined	Undetermined	Undetermined	Negative	0	-10.8036	-5.40179	Negative
H5-G2-1-B	H5-B	2021-09-26	V6	Goats	9	Female	Same farm	9 months	No	NA	NA	Serum	Undetermined	Undetermined	Undetermined	Negative	Oral Swabs	Undetermined	Undetermined	Undetermined	Negative	36.7857	37.0536	36.9196	Negative
H5-S1-2-B	H5-B	2021-09-26	V6	Sheep	30	Female	Same farm	2.5 years	No	NA	NA	Serum	Undetermined	Undetermined	Undetermined	Negative	Oral Swabs	Undetermined	Undetermined	Undetermined	Negative	47.5893	45.8036	46.6964	Negative
H5-S1-4-J	H5-J	2021-09-30	V6	Sheep	36	Female	Same farm	3 years	No	NA	NA	Serum	Undetermined	Undetermined	Undetermined	Negative	Oral Swabs	37.52	Undetermined	37.52	Negative	86.2348	86.3158	86.2753	Positive
H5-S2-3-B	H5-B	2021-09-26	V6	Sheep	24	Female	Same farm	2 years	No	NA	NA	Serum	Undetermined	Undetermined	Undetermined	Negative	Oral Swabs	Undetermined	Undetermined	Undetermined	Negative	38.5714	31.7857	35.1786	Negative
H5-S2-6-J	H5-J	2021-09-30	V6	Sheep	24	Female	Same farm	2 years	No	NA	NA	Serum	Undetermined	Undetermined	Undetermined	Negative	Oral Swabs	36.45	Undetermined	36.45	Negative	32.3887	27.8543	30.1215	Negative
H5-S3-3-B	H5-B	2021-09-26	V6	Sheep	60	Female	Same farm	5 years	No	NA	NA	Serum	Undetermined	Undetermined	Undetermined	Negative	Oral Swabs	Undetermined	Undetermined	Undetermined	Negative	10.8929	4.55357	7.72321	Negative
H5-S3-3-J	H5-J	2021-09-30	V6	Sheep	36	Female	Same farm	3 years	No	NA	NA	Serum	Undetermined	Undetermined	Undetermined	Negative	Oral Swabs	37.13	37.98	37.55	Positive	92.3887	93.1984	92.7935	Positive
H5-S4-2-B	H5-B	2021-09-26	V6	Sheep	36	Female	Same farm	3 years	No	NA	NA	Serum	Undetermined	Undetermined	Undetermined	Negative	Oral Swabs	Undetermined	Undetermined	Undetermined	Negative	31.5179	22.0536	26.7857	Negative
H5-S4-5-J	H5-J	2021-09-30	V6	Sheep	36	Female	Same farm	3 years	No	NA	NA	Serum	Undetermined	Undetermined	Undetermined	Negative	Oral Swabs	37.91	Undetermined	37.91	Negative	46.3158	47.6923	47.004	Negative
H5-S5-5-J	H5-J	2021-09-30	V6	Sheep	48	Female	Same farm	4 years	No	NA	NA	Serum	Undetermined	Undetermined	Undetermined	Negative	Oral Swabs	39.9	Undetermined	39.9	Negative	69.9595	71.9028	70.9312	Positive
H5-S6-6-J	H5-J	2021-09-30	V6	Sheep	36	Female	Same farm	3 years	No	NA	NA	Serum	37.69	36.76	37.23	Positive	Oral Swabs	34.21	35.28	34.75	Positive	63.4818	63.8057	63.6437	Positive
LM-V6-C1-B	LM-B	2021-09-26	V6	Cattle	24	Male	Livestock market	1 day	No	NA	NA	Serum	Undetermined	Undetermined	Undetermined	Negative	NA	NA	NA	NA	NA	62.7965	67.1244	64.9605	Positive
LM-V6-C1-J	LM-J	2021-09-30	V6	Cattle	36	Male	Livestock market	1 week	No	NA	NA	Serum	37.6	Undetermined	37.6	Negative	NA	NA	NA	NA	NA	83.4008	84.2915	83.8462	Positive
LM-V6-C2-B	LM-B	2021-09-26	V6	Cattle	48	Female	Livestock market	1 day	No	NA	NA	Serum	Undetermined	Undetermined	Undetermined	Negative	NA	NA	NA	NA	NA	35.3308	39.9084	37.6196	Negative
LM-V6-C2-J	LM-J	2021-09-30	V6	Cattle	12	Male	Livestock market	1 week	No	NA	NA	Serum	Undetermined	Undetermined	Undetermined	Negative	NA	NA	NA	NA	NA	92.1457	91.9028	92.0243	Positive
LM-V6-C3-B	LM-B	2021-09-26	V6	Cattle	36	Male	Livestock market	1 day	No	NA	NA	Serum	Undetermined	Undetermined	Undetermined	Negative	NA	NA	NA	NA	NA	76.03	78.1939	77.1119	Positive
LM-V6-C3-J	LM-J	2021-09-30	V6	Cattle	24	Male	Livestock market	1 week	No	NA	NA	Serum	Undetermined	Undetermined	Undetermined	Negative	NA	NA	NA	NA	NA	94.17	93.1174	93.6437	Positive
LM-V6-G1-B	LM-B	2021-09-26	V6	Goats	24	Male	Livestock market	1 day	No	NA	NA	Serum	Undetermined	Undetermined	Undetermined	Negative	Oral Swabs	Undetermined	Undetermined	Undetermined	Negative	8.28132	8.11486	8.19809	Negative
LM-V6-G1-J	LM-J	2021-09-30	V6	Goats	18	Female	Livestock market	1 day	No	NA	NA	Serum	37.21	Undetermined	37.21	Negative	Oral Swabs	37.36	37.16	37.26	Positive	19.2713	23.4008	21.336	Negative
LM-V6-G2-B	LM-B	2021-09-26	V6	Goats	36	Male	Livestock market	1 day	No	NA	NA	Serum	Undetermined	Undetermined	Undetermined	Negative	Oral Swabs	Undetermined	Undetermined	Undetermined	Negative	18.7682	25.0104	21.8893	Negative
LM-V6-G2-J	LM-J	2021-09-30	V6	Goats	24	Male	Same farm	1 week	No	NA	NA	Serum	Undetermined	Undetermined	Undetermined	Negative	Oral Swabs	Undetermined	Undetermined	Undetermined	Negative	25.9919	29.4737	27.7328	Negative
LM-V6-G3-J	LM-J	2021-09-30	V6	Goats	24	Male	Livestock market	1 week	No	NA	NA	Serum	37.8	Undetermined	37.8	Negative	Oral Swabs	Undetermined	Undetermined	Undetermined	Negative	25.5061	29.2308	27.3684	Negative
LM-V6-S1-B	LM-B	2021-09-26	V6	Sheep	36	Male	Livestock market	1 day	No	NA	NA	Serum	Undetermined	Undetermined	Undetermined	Negative	Oral Swabs	Undetermined	Undetermined	Undetermined	Negative	22.0141	25.6762	23.8452	Negative
LM-V6-S1-J	LM-J	2021-09-30	V6	Sheep	18	Male	Livestock market	1 week	No	NA	NA	Serum	Undetermined	Undetermined	Undetermined	Negative	Oral Swabs	38.25	Undetermined	38.25	Negative	14.413	20.8907	17.6518	Negative
LM-V6-S2-B	LM-B	2021-09-26	V6	Sheep	48	Female	Livestock market	1 day	No	NA	NA	Serum	Undetermined	Undetermined	Undetermined	Negative	Oral Swabs	Undetermined	Undetermined	Undetermined	Negative	11.0279	15.3558	13.1918	Negative
LM-V6-S2-J	LM-J	2021-09-30	V6	Sheep	12	Female	Livestock market	1 week	No	NA	NA	Serum	Undetermined	Undetermined	Undetermined	Negative	Oral Swabs	Undetermined	Undetermined	Undetermined	Negative	31.0931	34.9798	33.0364	Negative
LM-V6-S3-B	LM-B	2021-09-26	V6	Sheep	36	Male	Livestock market	1 day	No	NA	NA	Serum	Undetermined	Undetermined	Undetermined	Negative	Oral Swabs	Undetermined	Undetermined	Undetermined	Negative	88.9305	90.1789	89.5547	Positive
LM-V6-S3-J	LM-J	2021-09-30	V6	Sheep	12	Male	Same farm	1 week	No	NA	NA	Serum	Undetermined	Undetermined	Undetermined	Negative	Oral Swabs	Undetermined	Undetermined	Undetermined	Negative	-2.10526	1.1336	-0.48583	Negative
LM-V6-S4-B	LM-B	2021-09-26	V6	Sheep	60	Female	Livestock market	1 day	No	NA	NA	Serum	Undetermined	Undetermined	Undetermined	Negative	NA	NA	NA	NA	NA	-43.9035	-33.0836	-38.4935	Negative
T-V6-C1-B	T-B	2021-09-26	V6	Cattle	48	Female	Same farm	4 years	No	NA	NA	Serum	Undetermined	Undetermined	Undetermined	Negative	NA	NA	NA	NA	NA	93.3417	93.0087	93.1752	Positive
T-V6-C2-B	T-B	2021-09-26	V6	Cattle	72	Female	Same farm	6 years	No	NA	NA	Serum	Undetermined	Undetermined	Undetermined	Negative	NA	NA	NA	NA	NA	87.1827	87.8485	87.5156	Positive
T-V6-C3-B	T-B	2021-09-26	V6	Cattle	36	Female	Same farm	3 years	No	NA	NA	Serum	Undetermined	Undetermined	Undetermined	Negative	NA	NA	NA	NA	NA	92.4261	92.3429	92.3845	Positive
T-V6-S1-B	T-B	2021-09-26	V6	Sheep	12	Female	Same farm	1 year	No	NA	NA	Serum	Undetermined	Undetermined	Undetermined	Negative	Oral Swabs	Undetermined	Undetermined	Undetermined	Negative	61.7145	65.1269	63.4207	Positive
T-V6-S2-B	T-B	2021-09-26	V6	Sheep	36	Female	Same farm	3 years	No	NA	NA	Serum	Undetermined	Undetermined	Undetermined	Negative	Oral Swabs	Undetermined	Undetermined	Undetermined	Negative	48.7308	49.0637	48.8972	Negative
T-V6-S3-B	T-B	2021-09-26	V6	Sheep	18	Female	Same farm	1.5 years	No	NA	NA	Serum	Undetermined	Undetermined	Undetermined	Negative	Oral Swabs	Undetermined	Undetermined	Undetermined	Negative	71.4524	72.6176	72.035	Positive
H1-C1-3-B	H1-B	2021-10-17	V7	Cattle	84	Female	Same farm	7 years	No	NA	NA	Serum	Undetermined	Undetermined	Undetermined	Negative	NA	NA	NA	NA	NA	74.0325	80.774	77.4032	Positive
H1-C1-5-J	H1-J	2021-10-21	V7	Cattle	180	Female	Same farm	15 years	No	NA	NA	NA	34.677	34.8837	34.7803	Positive	NA	NA	NA	NA	NA	92.7935	92.8745	92.834	Positive
H1-C2-1-B	H1-B	2021-10-17	V7	Cattle	60	Female	Same farm	5 years	No	NA	NA	Serum	Undetermined	Undetermined	Undetermined	Negative	NA	NA	NA	NA	NA	92.7591	92.9255	92.8423	Positive
H1-C2-2-J	H1-J	2021-10-21	V7	Cattle	144	Female	Same farm	12 years	No	NA	NA	NA	35.526	33.7378	34.6319	Positive	NA	NA	NA	NA	NA	55.4656	56.5182	55.9919	Positive
H1-C3-2-B	H1-B	2021-10-17	V7	Cattle	36	Male	Same farm	3 years	No	NA	NA	Serum	Undetermined	Undetermined	Undetermined	Negative	NA	NA	NA	NA	NA	85.7678	88.2647	87.0162	Positive
H1-C3-5-J	H1-J	2021-10-21	V7	Cattle	96	Female	Same farm	8 years	No	NA	NA	NA	38.6475	Undetermined	38.6475	Negative	NA	NA	NA	NA	NA	82.1053	79.4332	80.7692	Positive
H1-S1-1-B	H1-B	2021-10-17	V7	Sheep	48	Female	Same farm	4 years	No	NA	NA	Serum	Undetermined	Undetermined	Undetermined	Negative	NA	NA	NA	NA	NA	80.025	80.6908	80.3579	Positive
H1-S1-4-J	H1-J	2021-10-21	V7	Sheep	5	Male	Same farm	5 months	No	NA	NA	Serum	Undetermined	Undetermined	Undetermined	Negative	Oral Swabs	Undetermined	Undetermined	Undetermined	Negative	27.7733	20.081	23.9271	Negative
H1-S2-1-B	H1-B	2021-10-17	V7	Sheep	36	Female	Same farm	3 years	No	NA	NA	Serum	Undetermined	Undetermined	Undetermined	Negative	NA	NA	NA	NA	NA	92.2597	92.9255	92.5926	Positive
H1-S2-3-J	H1-J	2021-10-21	V7	Sheep	12	Female	Same farm	1 year	No	NA	NA	Serum	Undetermined	Undetermined	Undetermined	Negative	Oral Swabs	Undetermined	Undetermined	Undetermined	Negative	28.502	22.6721	25.587	Negative
H1-S3-1-B	H1-B	2021-10-17	V7	Sheep	24	Female	Same farm	2 years	No	NA	NA	Serum	Undetermined	Undetermined	Undetermined	Negative	NA	NA	NA	NA	NA	79.1094	79.3591	79.2343	Positive
H1-S3-5-J	H1-J	2021-10-21	V7	Sheep	8	Female	Same farm	8 months	No	NA	NA	Serum	Undetermined	Undetermined	Undetermined	Negative	Oral Swabs	Undetermined	Undetermined	Undetermined	Negative	12.8745	13.8462	13.3603	Negative
H1-S4-1-B	H1-B	2021-10-17	V7	Sheep	60	Female	Same farm	5 years	No	NA	NA	Serum	Undetermined	Undetermined	Undetermined	Negative	NA	NA	NA	NA	NA	77.1119	77.7778	77.4449	Positive
H1-S4-5-J	H1-J	2021-10-21	V7	Sheep	5	Female	Same farm	5 months	No	NA	NA	Serum	Undetermined	Undetermined	Undetermined	Negative	Oral Swabs	Undetermined	Undetermined	Undetermined	Negative	36.7611	33.5223	35.1417	Negative
H1-S5-1-B	H1-B	2021-10-17	V7	Sheep	48	Female	Same farm	4 years	No	NA	NA	Serum	Undetermined	Undetermined	Undetermined	Negative	NA	NA	NA	NA	NA	56.4711	57.7195	57.0953	Positive
H1-S5-4-J	H1-J	2021-10-21	V7	Sheep	9	Female	Same farm	9 months	No	NA	NA	NA	38.6368	Undetermined	38.6368	Negative	Oral Swabs	37.39	Undetermined	37.39	Negative	24.8583	19.4332	22.1457	Negative
H1-S6-1-B	H1-B	2021-10-17	V7	Sheep	36	Female	Same farm	3 years	No	NA	NA	Serum	Undetermined	Undetermined	Undetermined	Negative	NA	NA	NA	NA	NA	-2.45526	-1.20682	-1.83104	Negative
H1-S6-6-J	H1-J	2021-10-21	V7	Sheep	5	Female	Same farm	5 months	No	NA	NA	Serum	Undetermined	Undetermined	Undetermined	Negative	Oral Swabs	37.7	Undetermined	37.7	Negative	36.3563	29.5547	32.9555	Negative
H2-C1-1-B	H2-B	2021-10-17	V7	Cattle	72	Female	Same farm	6 years	No	NA	NA	Serum	Undetermined	Undetermined	Undetermined	Negative	NA	NA	NA	NA	NA	58.1357	61.881	60.0083	Positive
H2-C1-6-J	H2-J	2021-10-21	V7	Cattle	24	Female	Same farm	2 years	No	NA	NA	NA	36.2489	35.6427	35.9458	Positive	NA	NA	NA	NA	NA	84.2915	84.9393	84.6154	Positive
H2-C2-2-B	H2-B	2021-10-17	V7	Cattle	84	Female	Same farm	7 years	No	NA	NA	Serum	Undetermined	Undetermined	Undetermined	Negative	NA	NA	NA	NA	NA	89.0137	88.764	88.8889	Positive
H2-C2-4-J	H2-J	2021-10-21	V7	Cattle	60	Female	Same farm	5 years	No	NA	NA	Serum	Undetermined	Undetermined	Undetermined	Negative	NA	NA	NA	NA	NA	83.4818	84.1296	83.8057	Positive
H2-C3-2-B	H2-B	2021-10-17	V7	Cattle	24	Male	Same farm	2 years	No	NA	NA	Serum	Undetermined	Undetermined	Undetermined	Negative	NA	NA	NA	NA	NA	86.6001	84.769	85.6846	Positive
H2-C3-2-J	H2-J	2021-10-21	V7	Cattle	84	Female	Same farm	7 years	No	NA	NA	Serum	Undetermined	Undetermined	Undetermined	Negative	NA	NA	NA	NA	NA	90.5263	89.7976	90.1619	Positive
H2-S1-4-B	H2-B	2021-10-17	V7	Sheep	24	Female	Same farm	2 years	No	NA	NA	Serum	Undetermined	Undetermined	Undetermined	Negative	NA	NA	NA	NA	NA	90.5951	90.5119	90.5535	Positive
H2-S1-6-J	H2-J	2021-10-21	V7	Sheep	8	Female	Same farm	8 months	No	NA	NA	Serum	Undetermined	Undetermined	Undetermined	Negative	Oral Swabs	Undetermined	Undetermined	Undetermined	Negative	22.6721	19.3522	21.0121	Negative
H2-S2-3-B	H2-B	2021-10-17	V7	Sheep	60	Female	Same farm	5 years	No	NA	NA	Serum	Undetermined	Undetermined	Undetermined	Negative	NA	NA	NA	NA	NA	12.526	19.9334	16.2297	Negative
H2-S2-6-J	H2-J	2021-10-21	V7	Sheep	36	Female	Same farm	3 years	No	NA	NA	NA	37.2103	36.4698	36.84	Positive	Oral Swabs	Undetermined	Undetermined	Undetermined	Negative	22.834	16.9231	19.8785	Negative
H2-S3-1-B	H2-B	2021-10-17	V7	Sheep	24	Female	Same farm	2 years	No	NA	NA	Serum	Undetermined	Undetermined	Undetermined	Negative	NA	NA	NA	NA	NA	23.1794	29.8377	26.5085	Negative
H2-S3-4-J	H2-J	2021-10-21	V7	Sheep	9	Female	Same farm	9 months	No	NA	NA	NA	37	Undetermined	37	Negative	Oral Swabs	Undetermined	Undetermined	Undetermined	Negative	64.4534	65.1012	64.7773	Positive
H2-S4-2-B	H2-B	2021-10-17	V7	Sheep	48	Female	Same farm	4 years	No	NA	NA	Serum	Undetermined	Undetermined	Undetermined	Negative	NA	NA	NA	NA	NA	39.5755	41.906	40.7407	Negative
H2-S4-4-J	H2-J	2021-10-21	V7	Sheep	5	Female	Same farm	5 months	No	NA	NA	Serum	Undetermined	Undetermined	Undetermined	Negative	Oral Swabs	Undetermined	Undetermined	Undetermined	Negative	49.3078	55.768	52.5379	Positive
H2-S5-3-B	H2-B	2021-10-17	V7	Sheep	12	Female	Same farm	1 year	No	NA	NA	Serum	Undetermined	Undetermined	Undetermined	Negative	NA	NA	NA	NA	NA	11.7769	16.1881	13.9825	Negative
H2-S5-4-J	H2-J	2021-10-21	V7	Sheep	5	Male	Same farm	5 months	No	NA	NA	NA	37.1567	37.7289	37.4428	Positive	Oral Swabs	37.76	Undetermined	37.76	Negative	51.0218	58.0751	54.5485	Positive
H2-S6-2-B	H2-B	2021-10-17	V7	Sheep	36	Female	Same farm	3 years	No	NA	NA	Serum	Undetermined	Undetermined	Undetermined	Negative	NA	NA	NA	NA	NA	17.8527	20.6825	19.2676	Negative
H2-S6-4-J	H2-J	2021-10-21	V7	Sheep	5	Female	Same farm	5 months	No	NA	NA	Serum	Undetermined	Undetermined	Undetermined	Negative	Oral Swabs	Undetermined	Undetermined	Undetermined	Negative	17.205	29.5979	23.4015	Negative
H3-C1-2-B	H3-B	2021-10-17	V7	Cattle	60	Male	Same farm	5 years	No	NA	NA	Serum	Undetermined	Undetermined	Undetermined	Negative	NA	NA	NA	NA	NA	32.9172	31.3358	32.1265	Negative
H3-C1-2-J	H3-J	2021-10-21	V7	Cattle	96	Female	Same farm	8 years	No	NA	NA	NA	36.8975	35.8786	36.3881	Positive	NA	NA	NA	NA	NA	85.3659	92.617	88.9914	Positive
H3-C2-1-B	H3-B	2021-10-17	V7	Cattle	18	Female	Same farm	1.5 years	No	NA	NA	Serum	Undetermined	Undetermined	Undetermined	Negative	NA	NA	NA	NA	NA	93.6746	93.1752	93.4249	Positive
H3-C2-6-J	H3-J	2021-10-21	V7	Cattle	108	Female	Same farm	9 years	No	NA	NA	NA	39.125	Undetermined	39.125	Negative	NA	NA	NA	NA	NA	85.1681	91.2327	88.2004	Positive
H3-C3-2-B	H3-B	2021-10-17	V7	Cattle	120	Male	Same farm	10 years	No	NA	NA	Serum	Undetermined	Undetermined	Undetermined	Negative	NA	NA	NA	NA	NA	94.0907	94.4236	94.2572	Positive
H3-C3-7-J	H3-J	2021-10-21	V7	Cattle	180	Female	Same farm	15 years	No	NA	NA	Serum	Undetermined	Undetermined	Undetermined	Negative	NA	NA	NA	NA	NA	78.4443	86.5524	82.4984	Positive
H3-S1-2-B	H3-B	2021-10-17	V7	Sheep	30	Female	Same farm	1.5 years	No	NA	NA	Serum	Undetermined	Undetermined	Undetermined	Negative	NA	NA	NA	NA	NA	93.7578	93.3417	93.5497	Positive
H3-S1-6-J	H3-J	2021-10-21	V7	Sheep	6	Female	Same farm	6 months	No	NA	NA	NA	40.4976	35.1467	37.8222	Positive	Oral Swabs	Undetermined	Undetermined	Undetermined	Negative	-1.51615	5.66908	2.07647	Negative
H3-S2-2-B	H3-B	2021-10-17	V7	Sheep	24	Female	Same farm	2 years	No	NA	NA	Serum	Undetermined	Undetermined	Undetermined	Negative	NA	NA	NA	NA	NA	94.0907	93.841	93.9659	Positive
H3-S2-4-J	H3-J	2021-10-21	V7	Sheep	24	Female	Same farm	2 years	No	NA	NA	Serum	Undetermined	Undetermined	Undetermined	Negative	Oral Swabs	Undetermined	Undetermined	Undetermined	Negative	81.147	85.4318	83.2894	Positive
H3-S3-B	H3-B	2021-10-17	V7	Sheep	24	Female	Same farm	2 years	No	NA	NA	Serum	Undetermined	Undetermined	Undetermined	Negative	NA	NA	NA	NA	NA	86.8498	88.015	87.4324	Positive
H3-S3-5-J	H3-J	2021-10-21	V7	Sheep	36	Female	Same farm	3 years	No	NA	NA	Serum	Undetermined	Undetermined	Undetermined	Negative	Oral Swabs	Undetermined	Undetermined	Undetermined	Negative	16.9413	23.9288	20.4351	Negative
H3-S4-B	H3-B	2021-10-17	V7	Sheep	60	Female	Same farm	5 years	No	NA	NA	Serum	Undetermined	Undetermined	Undetermined	Negative	NA	NA	NA	NA	NA	92.7591	92.9255	92.8423	Positive
H3-S4-3-J	H3-J	2021-10-21	V7	Sheep	24	Female	Same farm	2 years	No	NA	NA	NA	37.6729	Undetermined	37.6729	Negative	Oral Swabs	Undetermined	Undetermined	Undetermined	Negative	-0.527357	1.71391	0.593276	Negative
H3-S5-1-B	H3-B	2021-10-17	V7	Sheep	18	Female	Same farm	1.5 years	No	NA	NA	Serum	Undetermined	Undetermined	Undetermined	Negative	NA	NA	NA	NA	NA	3.20433	-7.03288	-1.91427	Negative
H3-S6-1-B	H3-B	2021-10-17	V7	Sheep	36	Female	Same farm	3 years	No	NA	NA	Serum	Undetermined	Undetermined	Undetermined	Negative	NA	NA	NA	NA	NA	39.8252	34.7482	37.2867	Negative
H4-C1-4-B	H4-B	2021-10-17	V7	Cattle	50	Female	Same farm	5 years	No	NA	NA	Serum	Undetermined	Undetermined	Undetermined	Negative	NA	NA	NA	NA	NA	72.3679	70.953	71.6604	Positive
H4-C1-6-J	H4-J	2021-10-21	V7	Cattle	60	Female	Same farm	5 years	No	NA	NA	NA	35.5699	Undetermined	35.5699	Negative	NA	NA	NA	NA	NA	49.4397	47.5939	48.5168	Negative
H4-C2-3-B	H4-B	2021-10-17	V7	Cattle	156	Female	Same farm	13 years	No	NA	NA	NA	37.79	Undetermined	37.79	Negative	NA	NA	NA	NA	NA	94.2572	94.0907	94.1739	Positive
H4-C2-6-J	H4-J	2021-10-21	V7	Cattle	12	Male	Same farm	1 year	No	NA	NA	Serum	Undetermined	Undetermined	Undetermined	Negative	NA	NA	NA	NA	NA	21.292	16.9413	19.1167	Negative
H4-C3-1-B	H4-B	2021-10-17	V7	Cattle	120	Female	Same farm	10 years	No	NA	NA	Serum	Undetermined	Undetermined	Undetermined	Negative	NA	NA	NA	NA	NA	9.3633	7.69871	8.531	Negative
H4-C3-6-J	H4-J	2021-10-21	V7	Cattle	7	Male	Same farm	7 months	No	NA	NA	NA	37.8264	Undetermined	37.8264	Negative	NA	NA	NA	NA	NA	4.61437	1.64799	3.13118	Negative
H4-G1-B	H4-B	2021-10-17	V7	Goats	24	Female	Same farm	2 years	No	NA	NA	Serum	Undetermined	Undetermined	Undetermined	Negative	NA	NA	NA	NA	NA	13.5206	16.5251	15.0229	Negative
H4-G2-1-B	H4-B	2021-10-17	V7	Goats	24	Female	Same farm	2 years	No	NA	NA	Serum	Undetermined	Undetermined	Undetermined	Negative	NA	NA	NA	NA	NA	13.3899	14.6963	14.0431	Negative
H4-G3-1-B	H4-B	2021-10-17	V7	Goats	36	Female	Same farm	3 years	No	NA	NA	Serum	Undetermined	Undetermined	Undetermined	Negative	NA	NA	NA	NA	NA	9.07903	14.1084	11.5937	Negative
H4-G4-1-B	H4-B	2021-10-17	V7	Goats	12	Female	Same farm	1 year	No	NA	NA	Serum	Undetermined	Undetermined	Undetermined	Negative	NA	NA	NA	NA	NA	-1.1757	8.62182	3.72306	Negative
H4-G5-1-B	H4-B	2021-10-17	V7	Goats	50	Female	Same farm	5 years	No	NA	NA	Serum	Undetermined	Undetermined	Undetermined	Negative	NA	NA	NA	NA	NA	9.86283	15.1535	12.5082	Negative
H4-G6-2-B	H4-B	2021-10-17	V7	Goats	18	Female	Same farm	1.5 years	No	NA	NA	Serum	Undetermined	Undetermined	Undetermined	Negative	NA	NA	NA	NA	NA	14.435	17.7008	16.0679	Negative
H4-S1-6-J	H4-J	2021-10-21	V7	Sheep	7	Female	Same farm	7 months	No	NA	NA	Serum	Undetermined	Undetermined	Undetermined	Negative	Oral Swabs	Undetermined	Undetermined	Undetermined	Negative	95.7811	96.1767	95.9789	Positive
H4-S2-3-J	H4-J	2021-10-21	V7	Sheep	8	Female	Same farm	8 months	No	NA	NA	Serum	Undetermined	Undetermined	Undetermined	Negative	Oral Swabs	38.15	Undetermined	38.15	Negative	82.9268	82.4654	82.6961	Positive
H4-S3-6-J	H4-J	2021-10-21	V7	Sheep	8	Female	Same farm	8 months	No	NA	NA	Serum	Undetermined	Undetermined	Undetermined	Negative	Oral Swabs	Undetermined	Undetermined	Undetermined	Negative	90.0461	90.0461	90.0461	Positive
H4-S4-5-J	H4-J	2021-10-21	V7	Sheep	12	Female	Same farm	1 year	No	NA	NA	Serum	Undetermined	Undetermined	Undetermined	Negative	Oral Swabs	Undetermined	Undetermined	Undetermined	Negative	75.3461	77.3237	76.3349	Positive
H4-S5-5-J	H4-J	2021-10-21	V7	Sheep	8	Female	Same farm	8 months	No	NA	NA	Serum	Undetermined	Undetermined	Undetermined	Negative	Oral Swabs	Undetermined	Undetermined	Undetermined	Negative	63.2169	61.8326	62.5247	Positive
H4-S6-5-J	H4-J	2021-10-21	V7	Sheep	5	Female	Same farm	5 months	No	NA	NA	Serum	Undetermined	Undetermined	Undetermined	Negative	Oral Swabs	35.49	34.37	34.93	Positive	73.2367	72.7752	73.0059	Positive
H5-C1-3-B	H5-B	2021-10-17	V7	Cattle	48	Female	Same farm	4 years	No	NA	NA	Serum	Undetermined	Undetermined	Undetermined	Negative	NA	NA	NA	NA	NA	19.0072	23.0568	21.032	Negative
H5-C1-5-J	H5-J	2021-10-21	V7	Cattle	12	Female	Same farm	1 year	No	NA	NA	Serum	Undetermined	Undetermined	Undetermined	Negative	NA	NA	NA	NA	NA	94.8583	94.4628	94.6605	Positive
H5-C2-3-B	H5-B	2021-10-17	V7	Cattle	48	Female	Same farm	4 years	No	NA	NA	Serum	Undetermined	Undetermined	Undetermined	Negative	NA	NA	NA	NA	NA	83.9974	84.6506	84.324	Positive
H5-C2-5-J	H5-J	2021-10-21	V7	Cattle	12	Female	Same farm	1 year	No	NA	NA	Serum	Undetermined	Undetermined	Undetermined	Negative	NA	NA	NA	NA	NA	78.1147	76.269	77.1918	Positive
H5-C3-4-B	H5-B	2021-10-17	V7	Cattle	72	Female	Same farm	6 years	No	NA	NA	Serum	Undetermined	Undetermined	Undetermined	Negative	NA	NA	NA	NA	NA	15.0882	24.8857	19.9869	Negative
H5-C3-5-J	H5-J	2021-10-21	V7	Cattle	12	Male	Same farm	1 year	No	NA	NA	Serum	Undetermined	Undetermined	Undetermined	Negative	NA	NA	NA	NA	NA	68.4245	69.6111	69.0178	Positive
H5-G1-2-B	H5-B	2021-10-17	V7	Goats	18	Female	Same farm	1.5 years	No	NA	NA	Serum	Undetermined	Undetermined	Undetermined	Negative	NA	NA	NA	NA	NA	-5.81319	2.54735	-1.63292	Negative
H5-G2-1-B	H5-B	2021-10-17	V7	Goats	10	Female	Same farm	10 months	No	NA	NA	Serum	Undetermined	Undetermined	Undetermined	Negative	NA	NA	NA	NA	NA	14.5656	28.6088	21.5872	Negative
H5-S1-2-B	H5-B	2021-10-17	V7	Sheep	30	Female	Same farm	2.5 years	No	NA	NA	Serum	Undetermined	Undetermined	Undetermined	Negative	NA	NA	NA	NA	NA	54.5395	53.2985	53.919	Positive
H5-S1-4-J	H5-J	2021-10-21	V7	Sheep	36	Female	Same farm	3 years	No	NA	NA	Serum	Undetermined	Undetermined	Undetermined	Negative	Oral Swabs	34.79	35.39	35.09	Positive	94.8583	94.0672	94.4628	Positive
H5-S2-3-B	H5-B	2021-10-17	V7	Sheep	24	Female	Same farm	2 years	No	NA	NA	Serum	Undetermined	Undetermined	Undetermined	Negative	NA	NA	NA	NA	NA	9.92815	8.49118	9.20967	Negative
H5-S2-7-J	H5-J	2021-10-21	V7	Sheep	12	Female	Same farm	1 year	No	NA	NA	Serum	Undetermined	Undetermined	Undetermined	Negative	Oral Swabs	Undetermined	Undetermined	Undetermined	Negative	94.3968	93.9354	94.1661	Positive
H5-S3-3-B	H5-B	2021-10-17	V7	Sheep	60	Female	Same farm	5 years	No	NA	NA	Serum	Undetermined	Undetermined	Undetermined	Negative	NA	NA	NA	NA	NA	15.8067	12.998	14.4024	Negative
H5-S3-4-J	H5-J	2021-10-21	V7	Sheep	72	Female	Same farm	6 years	No	NA	NA	Serum	Undetermined	Undetermined	Undetermined	Negative	Oral Swabs	Undetermined	Undetermined	Undetermined	Negative	93.5399	93.6717	93.6058	Positive
H5-S4-2-B	H5-B	2021-10-17	V7	Sheep	36	Female	Same farm	3 years	No	NA	NA	Serum	Undetermined	Undetermined	Undetermined	Negative	NA	NA	NA	NA	NA	27.1718	26.9105	27.0411	Negative
H5-S4-4-J	H5-J	2021-10-21	V7	Sheep	24	Female	Same farm	2 years	No	NA	NA	NA	37.2226	37.234	37.2283	Positive	Oral Swabs	Undetermined	Undetermined	Undetermined	Negative	54.0541	54.3837	54.2189	Positive
H5-S5-6-J	H5-J	2021-10-21	V7	Sheep	9	Female	Same farm	9 months	No	NA	NA	Serum	Undetermined	Undetermined	Undetermined	Negative	Oral Swabs	36.53	Undetermined	36.53	Negative	57.416	61.1074	59.2617	Positive
H5-S6-7-J	H5-J	2021-10-21	V7	Sheep	8	Male	Same farm	8 months	No	NA	NA	Serum	Undetermined	Undetermined	Undetermined	Negative	Oral Swabs	Undetermined	Undetermined	Undetermined	Negative	39.354	42.65	41.002	Negative
LM-V7-C1-B	LM-B	2021-10-17	V7	Cattle	60	Female	Livestock market	1 day	No	NA	NA	Serum	Undetermined	Undetermined	Undetermined	Negative	NA	NA	NA	NA	NA	94.7747	94.84	94.8073	Positive
LM-V7-C1-J	LM-J	2021-10-21	V7	Cattle	12	Male	Livestock market	1 day	No	NA	NA	NA	37.1489	Undetermined	37.1489	Negative	NA	NA	NA	NA	NA	17.7324	17.4028	17.5676	Negative
LM-V7-C2-B	LM-B	2021-10-17	V7	Cattle	48	Male	Livestock market	1 day	No	NA	NA	Serum	Undetermined	Undetermined	Undetermined	Negative	NA	NA	NA	NA	NA	92.162	92.0314	92.0967	Positive
LM-V7-C2-J	LM-J	2021-10-21	V7	Cattle	60	Female	Livestock market	1 day	No	NA	NA	NA	37.7864	Undetermined	37.7864	Negative	NA	NA	NA	NA	NA	54.9769	55.6361	55.3065	Positive
LM-V7-C3-B	LM-B	2021-10-17	V7	Cattle	36	Male	Livestock market	1 day	Yes	Feet, Mouth	NA	Serum	Undetermined	Undetermined	Undetermined	Negative	NA	NA	NA	NA	NA	1.76355	-4.37622	-1.30634	Negative
LM-V7-C3-J	LM-J	2021-10-21	V7	Cattle	24	Female	Livestock market	1 week	No	NA	NA	Serum	Undetermined	Undetermined	Undetermined	Negative	NA	NA	NA	NA	NA	1.45023	5.60316	3.5267	Negative
LM-V7-G1-B	LM-B	2021-10-17	V7	Goats	72	Female	Livestock market	1 day	No	NA	NA	Serum	Undetermined	Undetermined	Undetermined	Negative	NA	NA	NA	NA	NA	20.9667	18.7459	19.8563	Negative
LM-V7-G1-J	LM-J	2021-10-21	V7	Goats	24	Female	Livestock market	1 week	No	NA	NA	Serum	Undetermined	Undetermined	Undetermined	Negative	Oral Swabs	Undetermined	Undetermined	Undetermined	Negative	19.8418	12.5247	16.1833	Negative
LM-V7-G2-B	LM-B	2021-10-17	V7	Goats	36	Male	Livestock market	1 day	No	NA	NA	Serum	Undetermined	Undetermined	Undetermined	Negative	NA	NA	NA	NA	NA	-0.718485	2.80862	1.04507	Negative
LM-V7-G2-J	LM-J	2021-10-21	V7	Goats	18	Male	Livestock market	1 week	No	NA	NA	Serum	Undetermined	Undetermined	Undetermined	Negative	Oral Swabs	Undetermined	Undetermined	Undetermined	Negative	NA	NA	NA	NA
LM-V7-G3-B	LM-B	2021-10-17	V7	Goats	24	Male	Livestock market	1 day	No	NA	NA	Serum	Undetermined	Undetermined	Undetermined	Negative	NA	NA	NA	NA	NA	9.92815	11.953	10.9406	Negative
LM-V7-G3-J	LM-J	2021-10-21	V7	Goats	24	Male	Livestock market	1 day	No	NA	NA	NA	37.6404	Undetermined	37.6404	Negative	Oral Swabs	Undetermined	Undetermined	Undetermined	Negative	80.6856	80.8833	80.7844	Positive
LM-V7-S1-B	LM-B	2021-10-17	V7	Sheep	12	Male	Livestock market	1 day	No	NA	NA	Serum	Undetermined	Undetermined	Undetermined	Negative	NA	NA	NA	NA	NA	31.6133	34.8792	33.2462	Negative
LM-V7-S1-J	LM-J	2021-10-21	V7	Sheep	60	Male	Livestock market	1 day	No	NA	NA	Serum	Undetermined	Undetermined	Undetermined	Negative	Oral Swabs	Undetermined	Undetermined	Undetermined	Negative	31.5755	33.6849	32.6302	Negative
LM-V7-S2-B	LM-B	2021-10-17	V7	Sheep	24	Male	Livestock market	1 day	No	NA	NA	Serum	Undetermined	Undetermined	Undetermined	Negative	NA	NA	NA	NA	NA	-9.99347	-6.53168	-8.26257	Negative
LM-V7-S2-J	LM-J	2021-10-21	V7	Sheep	18	Male	Livestock market	1 day	No	NA	NA	NA	36.8989	37.9411	37.42	Positive	Oral Swabs	Undetermined	Undetermined	Undetermined	Negative	9.49242	12.7884	11.1404	Negative
LM-V7-S3-B	LM-B	2021-10-17	V7	Sheep	36	Male	Livestock market	1 day	No	NA	NA	Serum	Undetermined	Undetermined	Undetermined	Negative	NA	NA	NA	NA	NA	10.2547	15.0882	12.6715	Negative
LM-V7-S3-J	LM-J	2021-10-21	V7	Sheep	18	Male	Livestock market	1 day	No	NA	NA	NA	36.8731	Undetermined	36.8731	Negative	Oral Swabs	Undetermined	Undetermined	Undetermined	Negative	71.325	71.1931	71.2591	Positive
T-V7-C1-B	T-B	2021-10-17	V7	Cattle	60	Female	Same farm	5 years	No	NA	NA	Serum	Undetermined	Undetermined	Undetermined	Negative	NA	NA	NA	NA	NA	93.7296	93.403	93.5663	Positive
T-V7-C2-B	T-B	2021-10-17	V7	Cattle	36	Male	Same farm	3 years	No	NA	NA	Serum	Undetermined	Undetermined	Undetermined	Negative	NA	NA	NA	NA	NA	94.0562	94.1215	94.0888	Positive
T-V7-C3-B	T-B	2021-10-17	V7	Cattle	72	Female	Same farm	6 years	No	NA	NA	Serum	Undetermined	Undetermined	Undetermined	Negative	NA	NA	NA	NA	NA	92.162	92.8805	92.5212	Positive

## Sheet: Environment
LGA	Place	Visit	sample.ID	Place.sampled	Comments	Env.PCR.Ct.1	Env.PCR.Ct.2	Env.PCR.Ct.avg	Env.PCR.result
Jos South	Household	V2-April	H3/V2/B2/JS	Boots		Undetermined	Undetermined	Undetermined	Negative
Jos South	Household	V2-April	H3/V2/HFS/JS	Hard floor surfaces		Undetermined	Undetermined	Undetermined	Negative
Jos South	Household	V2-April	H2/V2/B2/JS	Boots	just B on tube	Undetermined	Undetermined	Undetermined	Negative
Jos South	Household	V2-April	H4/V2/C1/JS	Hard floor surfaces		Undetermined	Undetermined	Undetermined	Negative
Jos South	Household	V2-April	H4/V2/HFS1/JS	Hard floor surfaces	Animals have been going to the stream to drink	Undetermined	Undetermined	Undetermined	Negative
Jos South	Household	V2-April	H5/V2/R2/JS	Ropes	R but no R1 and R2 - R2 for analysis	Undetermined	Undetermined	Undetermined	Negative
Jos South	Household	V2-April	H5/V2/R1/JS	Ropes	R but no R1 and R2- in R in A6	NA	NA	NA	NA
Jos South	Household	V2-April	H5/V2/P/JS	Pegs		Undetermined	Undetermined	Undetermined	Negative
Jos South	Household	V2-April	H5/V2/B/JS	Boots		Undetermined	Undetermined	Undetermined	Negative
Jos South	Household	V2-April	H3/V2/HS/JS	Herders sticks		Undetermined	Undetermined	Undetermined	Negative
Jos South	Household	V2-April	H3/V2/B1/JS	Boots		Undetermined	Undetermined	Undetermined	Negative
Jos South	Household	V2-April	H2/V2/P/JS	Pegs		Undetermined	Undetermined	Undetermined	Negative
Jos South	Household	V2-April	H2/V2/HFS/JS	Hard floor surfaces		Undetermined	Undetermined	Undetermined	Negative
Jos South	Household	V2-April	H2/V2/R/JS	Ropes		Undetermined	Undetermined	Undetermined	Negative
Jos South	Household	V2-April	H2/V2/B1/JS	Boots	Sample missing- space left in box	NA	NA	NA	NA
Bassa	Transhumance site	V2-April	T-V2-FT-B	Feeding troughs	tubes are labeled t1 not t	Undetermined	Undetermined	Undetermined	Negative
Bassa	Transhumance site	V2-April	T-V2-RS-B	Rock surface		Undetermined	Undetermined	Undetermined	Negative
Bassa	Transhumance site	V2-April	T-V2-T-B	Tree trunk		Undetermined	Undetermined	Undetermined	Negative
Bassa	Transhumance site	V2-April	T-V2-MM-B	Milking materials		Undetermined	Undetermined	Undetermined	Negative
Bassa	Transhumance site	V2-April	T-V2-P-B	Pegs		Undetermined	Undetermined	Undetermined	Negative
Bassa	Transhumance site	V2-April	T-V2-B-B	Boots	b1 on tube	Undetermined	Undetermined	Undetermined	Negative
Bassa	Transhumance site	V2-April	T-V2-HS2-B	Herders sticks		Undetermined	Undetermined	Undetermined	Negative
Bassa	Transhumance site	V2-April	T-V2-HS1-B	Herders sticks		Undetermined	Undetermined	Undetermined	Negative
Bassa	Transhumance site	V2-April	T1-V2-R2-B	Ropes		Undetermined	Undetermined	Undetermined	Negative
Bassa	Transhumance site	V2-April	T-V2-R1-B	Ropes		Undetermined	Undetermined	Undetermined	Negative
Bassa	Livestock market	V2-April	LM-V2-V2-B	Transport vehicle		Undetermined	Undetermined	Undetermined	Negative
Bassa	Livestock market	V2-April	LM-V2-V1-B	Transport vehicle		Undetermined	Undetermined	Undetermined	Negative
Bassa	Livestock market	V2-April	LM-V2-HFS-B	Hard floor surfaces		Undetermined	Undetermined	Undetermined	Negative
Bassa	Livestock market	V2-April	LM-V2-P3-B	Pegs		Undetermined	Undetermined	Undetermined	Negative
Bassa	Livestock market	V2-April	LM-V2-R2-B	Ropes		Undetermined	Undetermined	Undetermined	Negative
Bassa	Livestock market	V2-April	LM-V2-R1-B	Ropes		Undetermined	Undetermined	Undetermined	Negative
Bassa	Livestock market	V2-April	LM-V2-P2-B	Pegs		Undetermined	Undetermined	Undetermined	Negative
Bassa	Livestock market	V2-April	LM-V2-P1-B	Pegs		Undetermined	Undetermined	Undetermined	Negative
Bassa	Household	V2-April	H5-V2-HFS-B	Hard floor surfaces		Undetermined	Undetermined	Undetermined	Negative
Bassa	Household	V2-April	H5-V2-T-B	Tree trunk		Undetermined	Undetermined	Undetermined	Negative
Bassa	Household	V2-April	H5-V2-HS-B	Herders sticks		Undetermined	Undetermined	Undetermined	Negative
Bassa	Household	V2-April	H5-V2-R-B	Ropes	Tube labelled R1-Label edited to match	Undetermined	Undetermined	Undetermined	Negative
Bassa	Household	V2-April	H5-V2-B-B	Boots		Undetermined	Undetermined	Undetermined	Negative
Bassa	Household	V2-April	H5-V2-FT-B	Feeding troughs		Undetermined	Undetermined	Undetermined	Negative
Bassa	Household	V2-April	H4-V2-W-B	Walls		Undetermined	Undetermined	Undetermined	Negative
Bassa	Household	V2-April	H4-V2-R2-B	Ropes		Undetermined	Undetermined	Undetermined	Negative
Bassa	Household	V2-April	H4-V2-FT-B	Feeding troughs		Undetermined	Undetermined	Undetermined	Negative
Bassa	Household	V2-April	H4-V2-R1-B	Ropes		Undetermined	Undetermined	Undetermined	Negative
Bassa	Household	V2-April	H4-V2-P-B	Pegs		Undetermined	Undetermined	Undetermined	Negative
Jos South	Household	V2-April	H1/V2/P/JS	Pegs		Undetermined	Undetermined	Undetermined	Negative
Jos South	Household	V2-April	H1/V2/HFS3/JS	Hard floor surfaces		Undetermined	Undetermined	Undetermined	Negative
Jos South	Household	V2-April	H1/V2/HFS2/JS	Hard floor surfaces		Undetermined	Undetermined	Undetermined	Negative
Jos South	Household	V2-April	H1/V2/HFS1/JS	Hard floor surfaces		Undetermined	Undetermined	Undetermined	Negative
Jos South	Household	V2-April	H1/V2/R/JS	Ropes		Undetermined	Undetermined	Undetermined	Negative
Jos South	Household	V2-April	H1/V2/HS/JS	Herders sticks		Undetermined	Undetermined	Undetermined	Negative
Bassa	Household	V2-April	H1/V2/B/S	Boots		Undetermined	Undetermined	Undetermined	Negative
Bassa	Household	V2-April	H3-V2-FT-B	Feeding troughs		Undetermined	Undetermined	Undetermined	Negative
Bassa	Household	V2-April	H3-V2-T-B	Tree trunk		Undetermined	Undetermined	Undetermined	Negative
Bassa	Household	V2-April	H3-V2-MM-B	Milking materials		Undetermined	Undetermined	Undetermined	Negative
Bassa	Household	V2-April	H3-V2-HFS-B	Hard floor surfaces		Undetermined	Undetermined	Undetermined	Negative
Bassa	Household	V2-April	H3-V2-B-B	Boots		Undetermined	Undetermined	Undetermined	Negative
Bassa	Household	V2-April	H3-V2-R-B	Ropes	Labelled R1	Undetermined	Undetermined	Undetermined	Negative
Bassa	Household	V2-April	H3-V2-HS-B	Herders sticks	The two goats in this household were not sampled because they were sick as at the time of sampling	Undetermined	Undetermined	Undetermined	Negative
Bassa	Household	V2-April	H2-V2-FT-B	Feeding troughs		Undetermined	Undetermined	Undetermined	Negative
Bassa	Household	V2-April	H2-V2-P-B	Pegs		Undetermined	Undetermined	Undetermined	Negative
Bassa	Household	V2-April	H2-V2-B-B	Boots		Undetermined	Undetermined	Undetermined	Negative
Bassa	Household	V2-April	H2-V2-MM-B	Milking materials	Sample missing- space left in box	NA	NA	NA	NA
Bassa	Household	V2-April	H2-V2-R-B	Ropes		Undetermined	Undetermined	Undetermined	Negative
Bassa	Household	V2-April	H2-V2-HS-B	Herders sticks		36.9532	38.1367	38.2677	Positive
Bassa	Household	V2-April	H1-V2-MM-B	Milking materials	All goats have gone out to graze, the reason all small ruminants samples are from sheep.	Undetermined	Undetermined	Undetermined	Negative
Bassa	Household	V2-April	H1-V2-FT-B	Feeding troughs		Undetermined	Undetermined	Undetermined	Negative
Bassa	Household	V2-April	H1-V2-B-B	Boots		Undetermined	Undetermined	Undetermined	Negative
Bassa	Household	V2-April	H1-V2-R-B	Ropes		Undetermined	Undetermined	Undetermined	Negative
Bassa	Household	V2-April	H1-V2-HS-B	Herders sticks		Undetermined	Undetermined	Undetermined	Negative
Jos South	Livestock market	V1-March	LM-V1-R2-J	Ropes		Undetermined	Undetermined	Undetermined	Negative
Jos South	Livestock market	V1-March	LM-V1-P2-J	Pegs		Undetermined	Undetermined	Undetermined	Negative
Jos South	Livestock market	V1-March	LM-V1-V2-J	Transport vehicle		Undetermined	Undetermined	Undetermined	Negative
Jos South	Livestock market	V1-March	LM-V1-V1-J	Transport vehicle		Undetermined	Undetermined	Undetermined	Negative
Jos South	Livestock market	V1-March	LM-V1-FT2-J	Feeding troughs		Undetermined	Undetermined	Undetermined	Negative
Jos South	Livestock market	V1-March	LM-V1-FT1-J	Feeding troughs		Undetermined	Undetermined	Undetermined	Negative
Jos South	Livestock market	V1-March	LM-V1-HFS-J	Hard floor surfaces		Undetermined	Undetermined	Undetermined	Negative
Jos South	Livestock market	V1-March	LM-V1-R1-J	Ropes		Undetermined	Undetermined	Undetermined	Negative
Jos South	Livestock market	V1-March	LM-V1-WT-J	Water troughs		Undetermined	Undetermined	Undetermined	Negative
Jos South	Livestock market	V1-March	LM-V1-P1-J	Pegs		Undetermined	Undetermined	Undetermined	Negative
Jos South	Household	V1-March	H5-V1-C2-J	Cloths		Undetermined	Undetermined	Undetermined	Negative
Jos South	Household	V1-March	H5-V1-C1-J	Cloths		Undetermined	Undetermined	Undetermined	Negative
Jos South	Household	V1-March	H5-V1-B3-J	Boots		Undetermined	Undetermined	Undetermined	Negative
Jos South	Household	V1-March	H5-V1-HS2-J	Herders sticks		Undetermined	Undetermined	Undetermined	Negative
Jos South	Household	V1-March	H5-V1-B2-J	Boots		Undetermined	Undetermined	Undetermined	Negative
Jos South	Household	V1-March	H5-V1-B1-J	Boots		Undetermined	Undetermined	Undetermined	Negative
Jos South	Household	V1-March	H5-V1-HS1-J	Herders sticks		Undetermined	Undetermined	Undetermined	Negative
Jos South	Household	V1-March	H4-V1-HFS-J	Hard floor surfaces		Undetermined	Undetermined	Undetermined	Negative
Jos South	Household	V1-March	H4-V1-R-J	Ropes		Undetermined	Undetermined	Undetermined	Negative
Jos South	Household	V1-March	H4-V1-R-J	Cloths	C-J?	Undetermined	Undetermined	Undetermined	Negative
Jos South	Household	V1-March	H4-V1-B2-J	Boots		Undetermined	Undetermined	Undetermined	Negative
Jos South	Household	V1-March	H4-V1-B1-J	Boots		Undetermined	Undetermined	Undetermined	Negative
Jos South	Household	V1-March	H3-V1-HFS2-J	Hard floor surfaces		Undetermined	Undetermined	Undetermined	Negative
Jos South	Household	V1-March	H3-V1-HFS1-J	Hard floor surfaces		Undetermined	Undetermined	Undetermined	Negative
Jos South	Household	V1-March	H3-V1-P-J	Pegs		Undetermined	Undetermined	Undetermined	Negative
Jos South	Household	V1-March	H3-V1-R-J	Ropes		Undetermined	Undetermined	Undetermined	Negative
Jos South	Household	V1-March	H3-V1-C-J	Cloths		Undetermined	Undetermined	Undetermined	Negative
Jos South	Household	V1-March	H3-V1-B2-J	Boots		Undetermined	Undetermined	Undetermined	Negative
Jos South	Household	V1-March	H3-V1-B1-J	Boots		Undetermined	Undetermined	Undetermined	Negative
Jos South	Household	V1-March	H3-V1-HS-J	Herders sticks		Undetermined	Undetermined	Undetermined	Negative
Jos South	Livestock market	V2-April	LM/V2/P/JS	Pegs		Undetermined	Undetermined	Undetermined	Negative
Jos South	Livestock market	V2-April	LM/V2/R/JS	Ropes		Undetermined	Undetermined	Undetermined	Negative
Jos South	Livestock market	V2-April	LM/V2/FT/JS	Feeding troughs		Undetermined	Undetermined	Undetermined	Negative
Jos South	Livestock market	V2-April	LM/V2/WT/JS	Water troughs		Undetermined	Undetermined	Undetermined	Negative
Jos South	Livestock market	V2-April	LM/V2/V/JS	Other		Undetermined	Undetermined	Undetermined	Negative
Jos South	Transhumance site	V2-April	T/V2/HFS/JS	Hard floor surfaces		Undetermined	Undetermined	Undetermined	Negative
Jos South	Transhumance site	V2-April	T/V2/HS2/JS	Herders sticks		Undetermined	Undetermined	Undetermined	Negative
Jos South	Transhumance site	V2-April	T/V2/HS1/JS	Herders sticks		Undetermined	Undetermined	Undetermined	Negative
Jos South	Transhumance site	V2-April	T/V2/B/JS	Boots		36.9532	38.1367	37.545	Positive
Jos South	Household	V1-March	H2-V1-HFS4-J	Hard floor surfaces		Undetermined	Undetermined	Undetermined	Negative
Jos South	Household	V1-March	H2-V1-HFS3-J	Hard floor surfaces		Undetermined	Undetermined	Undetermined	Negative
Jos South	Household	V1-March	H2-V1-HS2-J	Herders sticks		Undetermined	Undetermined	Undetermined	Negative
Jos South	Household	V1-March	H2-V1-MM2-J	Milking materials		Undetermined	Undetermined	Undetermined	Negative
Jos South	Household	V1-March	H2-V1-MM1-J	Milking materials		Undetermined	Undetermined	Undetermined	Negative
Jos South	Household	V1-March	H2-V1-HFS2-J	Hard floor surfaces		Undetermined	Undetermined	Undetermined	Negative
Jos South	Household	V1-March	H2-V1-HFS1-J	Hard floor surfaces		Undetermined	Undetermined	Undetermined	Negative
Jos South	Household	V1-March	H2-V1-B2-J	Boots		Undetermined	Undetermined	Undetermined	Negative
Jos South	Household	V1-March	H2-V1-B1-J	Boots		Undetermined	Undetermined	Undetermined	Negative
Jos South	Household	V1-March	H2-V1-HS1-J	Herders sticks		Undetermined	Undetermined	Undetermined	Negative
Jos South	Household	V1-March	H1-V1-MM2-J	Milking materials		Undetermined	Undetermined	Undetermined	Negative
Jos South	Household	V1-March	H1-V1-MM1-J	Milking materials		Undetermined	Undetermined	Undetermined	Negative
Jos South	Household	V1-March	H1-V1-HS2-J	Herders sticks		Undetermined	Undetermined	Undetermined	Negative
Jos South	Household	V1-March	H1-V1-HS1-J	Herders sticks		Undetermined	Undetermined	Undetermined	Negative
Jos South	Household	V1-March	H1-V1-B1-J	Boots		Undetermined	Undetermined	Undetermined	Negative
Jos South	Household	V1-March	H1-V1-B2-J	Boots		Undetermined	Undetermined	Undetermined	Negative
Jos South	Household	V1-March	H1-V1-R2-J	Ropes		Undetermined	Undetermined	Undetermined	Negative
Jos South	Household	V1-March	H1-V1-R1-J	Ropes		Undetermined	Undetermined	Undetermined	Negative
Jos South	Household	V1-March	H1-V1-HFS2-J	Hard floor surfaces		Undetermined	Undetermined	Undetermined	Negative
Jos South	Household	V1-March	H1-V1-HFS1-J	Hard floor surfaces		Undetermined	Undetermined	Undetermined	Negative
Bassa	Household	V1-March	H1/V1/HS1/B	Herders sticks	Original sample: H1/V1/HS/B	Undetermined	Undetermined	Undetermined	Negative
Bassa	Household	V1-March	H1/V1/HS2/B		Additionl sample	Undetermined	Undetermined	Undetermined	Negative
Bassa	Household	V1-March	H1/V1/R2/B	Rope		Undetermined	Undetermined	Undetermined	Negative
Bassa	Household	V1-March	H1/V1/R1/B	Rope		Undetermined	Undetermined	Undetermined	Negative
Bassa	Household	V1-March	H1/V1/HSF2/B	Hard floor surfaces		Undetermined	Undetermined	Undetermined	Negative
Bassa	Household	V1-March	H1/V1/HSF1/B	Hard floor surfaces		Undetermined	Undetermined	Undetermined	Negative
Bassa	Livestock market	V1-March	LM1/V1/TV2/B	Transport vehicle		Undetermined	Undetermined	Undetermined	Negative
Bassa	Livestock market	V1-March	LM1/V1/TV1/B	Transport vehicle		Undetermined	Undetermined	Undetermined	Negative
Bassa	Livestock market	V1-March	LM1/V1/R1/B	Ropes	Ropes for restraining animals	Undetermined	Undetermined	Undetermined	Negative
Bassa	Livestock market	V1-March	LM1/V1/P1/B	Pegs		Undetermined	Undetermined	Undetermined	Negative
Bassa	Transhumance site	V1-March	T1/V1/P1/B	Pegs		Undetermined	Undetermined	Undetermined	Negative
Bassa	Transhumance site	V1-March	T1/V1/R1/B	Rope	Animals are tied with ropes to the pegs or immovable objects	Undetermined	Undetermined	Undetermined	Negative
Bassa	Transhumance site	V1-March	T1/V1/HFS1/B	Hard floor surfaces		Undetermined	Undetermined	Undetermined	Negative
Bassa	Transhumance site	V1-March	T1/V1/PO1/B	Pole		Undetermined	Undetermined	Undetermined	Negative
Bassa	Transhumance site	V1-March	T1/V1/HS1/B	Herders sticks		Undetermined	Undetermined	Undetermined	Negative
Bassa	Household	V1-March	H2/V1/R1/B	Rope	No registered in epicollect	Undetermined	Undetermined	Undetermined	Negative
Bassa	Household	V1-March	H2/V1/HSF1/B	Hard floor surfaces	No registered in epicollect	Undetermined	Undetermined	Undetermined	Negative
NA	Household	NA	H1/PT/FT	Feeding troughs	No registered in epicollect	Undetermined	Undetermined	Undetermined	Negative
NA	Household	NA	H1/PT/FT/2	Feeding troughs	No registered in epicollect	Undetermined	Undetermined	Undetermined	Negative
NA	Household	NA	H1/PT/WT/1	Water troughs	No registered in epicollect	Undetermined	Undetermined	Undetermined	Negative
NA	Household	NA	H1/PT/WT/2	Water troughs	No registered in epicollect	Undetermined	Undetermined	Undetermined	Negative
Bassa	Livestock market	V1-March	LM/V1/P2/B	Pegs	No registered in epicollect	Undetermined	Undetermined	Undetermined	Negative
Bassa	Livestock market	V1-March	LM/V1/R2/B	Rope	No registered in epicollect	Undetermined	Undetermined	Undetermined	Negative
Bassa	Livestock market	V1-March	LM/V1/HFS1/B	Hard floor surfaces	No registered in epicollect	Undetermined	Undetermined	Undetermined	Negative
Bassa	Livestock market	V1-March	LM/V1/P3/B	Pegs	No registered in epicollect	Undetermined	Undetermined	Undetermined	Negative
Jos South	Livestock market	V3-May	LM/V3/FT/JS	Feeding troughs		Undetermined	Undetermined	Undetermined	Negative
Jos South	Livestock market	V3-May	LM/V3/P2/JS	Pegs		Undetermined	Undetermined	Undetermined	Negative
Jos South	Livestock market	V3-May	LM/V3/P1/JS	Pegs		Undetermined	Undetermined	Undetermined	Negative
Jos South	Livestock market	V3-May	LM/V3/R/JS	Rope		Undetermined	Undetermined	Undetermined	Negative
Jos South	Livestock market	V3-May	LM/V3/TV2/JS	Transport vehicle		Undetermined	Undetermined	Undetermined	Negative
Jos South	Livestock market	V3-May	LM/V3/TV1/JS	Transport vehicle		Undetermined	Undetermined	Undetermined	Negative
Jos South	Transhumance site	V3-May	T1/V3/B2/JS	Boots		Undetermined	Undetermined	Undetermined	Negative
Jos South	Transhumance site	V3-May	T1/V3/HS/JS	Herders sticks		Undetermined	Undetermined	Undetermined	Negative
Jos South	Transhumance site	V3-May	T1/V3/B1/JS	Boots		Undetermined	Undetermined	Undetermined	Negative
Jos South	Household	V3-May	H5/V3/HFS/JS	Hard floor surfaces		Undetermined	Undetermined	Undetermined	Negative
Jos South	Household	V3-May	H5/V3/HS/JS	Herders sticks		Undetermined	Undetermined	Undetermined	Negative
Jos South	Household	V3-May	H5/V3/B2/JS	Boots		Undetermined	Undetermined	Undetermined	Negative
Jos South	Household	V3-May	H5/V3/B1/JS	Boots		Undetermined	Undetermined	Undetermined	Negative
Jos South	Household	V3-May	H4/V3/P2/JS	Hard floor surfaces		Undetermined	Undetermined	Undetermined	Negative
Jos South	Household	V3-May	H4/V3/HFS/JS	Rope		Undetermined	Undetermined	Undetermined	Negative
Jos South	Household	V3-May	H4/V3/R/JS	Rope		Undetermined	Undetermined	Undetermined	Negative
Jos South	Household	V3-May	H4/V3/P1/JS	Pegs		Undetermined	Undetermined	Undetermined	Negative
Jos South	Household	V3-May	H3/V3/MM/JS	Milking materials		Undetermined	Undetermined	Undetermined	Negative
Jos South	Household	V3-May	H3/V3/W/JS	Walls		Undetermined	Undetermined	Undetermined	Negative
Jos South	Household	V3-May	H3/V3/R2/JS	Rope		Undetermined	Undetermined	Undetermined	Negative
Jos South	Household	V3-May	H3/V3/R1/JS	Rope		Undetermined	Undetermined	Undetermined	Negative
Jos South	Household	V3-May	H3/V3/P2/JS	Pegs		37.68	Undetermined	37.68	Negative
Jos South	Household	V3-May	H3/V3/P1/JS	Pegs		Undetermined	Undetermined	Undetermined	Negative
Jos South	Household	V3-May	H2/V3/R2/JS	Rope		Undetermined	Undetermined	Undetermined	Negative
Bassa	Household	V3-May	H2/V3/HS/JS		Additional sample - original label = H2/V3/HS/JS	Undetermined	Undetermined	Undetermined	Negative
Jos South	Household	V3-May	H2/V3/HS/JS	Herders sticks	Original label = H2/V3/HS/JS	Undetermined	Undetermined	Undetermined	Negative
Jos South	Household	V3-May	H2/V3/R1/JS	Other		Undetermined	Undetermined	Undetermined	Negative
Jos South	Household	V3-May	H2/V3/B/JS	Boots		Undetermined	Undetermined	Undetermined	Negative
Jos South	Household	V3-May	H2/V3/P2/JS	Pegs		Undetermined	Undetermined	Undetermined	Negative
Jos South	Household	V3-May	H2/V3/P1/JS	Pegs		Undetermined	Undetermined	Undetermined	Negative
Jos South	Household	V3-May	H1/V3/P2/JS	Pegs		Undetermined	Undetermined	Undetermined	Negative
Jos South	Household	V3-May	H1/V3/P1/JS	Pegs		Undetermined	Undetermined	Undetermined	Negative
Jos South	Household	V3-May	H1/V3/R/JS	Rope		Undetermined	Undetermined	Undetermined	Negative
Bassa	Transhumance site	V3-May	T-V3-FT-B	Feeding troughs		Undetermined	Undetermined	Undetermined	Negative
Bassa	Transhumance site	V3-May	T-V3-P-B	Pegs		Undetermined	Undetermined	Undetermined	Negative
Bassa	Transhumance site	V3-May	T-V3-TT-B	Tree truck		Undetermined	Undetermined	Undetermined	Negative
Bassa	Transhumance site	V3-May	T-V3-R2-B	Ropes		Undetermined	Undetermined	Undetermined	Negative
Bassa	Transhumance site	V3-May	T-V3-HS2-B	Herders sticks		Undetermined	Undetermined	Undetermined	Negative
Bassa	Transhumance site	V3-May	T-V3-HS1-B	Herders sticks		Undetermined	Undetermined	Undetermined	Negative
Bassa	Transhumance site	V3-May	T-V3-B2-B	Boots		Undetermined	Undetermined	Undetermined	Negative
Bassa	Transhumance site	V3-May	T-V3-B1-B	Boots		Undetermined	Undetermined	Undetermined	Negative
Bassa	Transhumance site	V3-May	T-V3-R1-B	Ropes		Undetermined	Undetermined	Undetermined	Negative
Bassa	Livestock market	V3-May	LM-V3-V3-B	Transport vehicle		Undetermined	Undetermined	Undetermined	Negative
Bassa	Livestock market	V3-May	LM-V3-V2-B	Transport vehicle		Undetermined	Undetermined	Undetermined	Negative
Bassa	Livestock market	V3-May	LM-V3-V1-B	Transport vehicle		Undetermined	Undetermined	Undetermined	Negative
Bassa	Livestock market	V3-May	LM-V3-R3-B	Ropes		Undetermined	Undetermined	Undetermined	Negative
Bassa	Livestock market	V3-May	LM-V3-P3-B	Pegs		Undetermined	Undetermined	Undetermined	Negative
Bassa	Livestock market	V3-May	LM-V3-P2-B	Pegs		Undetermined	Undetermined	Undetermined	Negative
Bassa	Livestock market	V3-May	LM-V3-P1-B	Pegs		Undetermined	Undetermined	Undetermined	Negative
Bassa	Livestock market	V3-May	LM-V3-R2-B	Ropes		Undetermined	Undetermined	Undetermined	Negative
Bassa	Livestock market	V3-May	LM-V3-R1-B	Ropes		Undetermined	Undetermined	Undetermined	Negative
Bassa	Household	V3-May	H5-V3-B-B	Boots		Undetermined	Undetermined	Undetermined	Negative
Bassa	Household	V3-May	H5-V3-HFS-B	Hard floor surfaces		Undetermined	Undetermined	Undetermined	Negative
Bassa	Household	V3-May	H5-V3-TT-B	Tree truck		Undetermined	Undetermined	Undetermined	Negative
Bassa	Household	V3-May	H5-V3-P-B	Pegs		Undetermined	Undetermined	Undetermined	Negative
Bassa	Household	V3-May	H5-V3-R-B	Ropes		Undetermined	Undetermined	Undetermined	Negative
Bassa	Household	V3-May	H4-V3-W-B	Walls		Undetermined	Undetermined	Undetermined	Negative
Bassa	Household	V3-May	H4-V3-TT-B	Tree truck		Undetermined	Undetermined	Undetermined	Negative
Bassa	Household	V3-May	H4-V3-FT-B	Feeding troughs		Undetermined	Undetermined	Undetermined	Negative
Bassa	Household	V3-May	H4-V3-R2-B	Ropes		Undetermined	Undetermined	Undetermined	Negative
Bassa	Household	V3-May	H4-V3-R1-B	Ropes		Undetermined	Undetermined	Undetermined	Negative
Bassa	Household	V3-May	H3-V3-P-B	Pegs		Undetermined	Undetermined	Undetermined	Negative
Bassa	Household	V3-May	H3-V3-R2-B	Ropes		Undetermined	Undetermined	Undetermined	Negative
Bassa	Household	V3-May	H3-V3-FT-B	Feeding troughs		Undetermined	Undetermined	Undetermined	Negative
Bassa	Household	V3-May	H3-V3-B-B	Boots		Undetermined	Undetermined	Undetermined	Negative
Bassa	Household	V3-May	H3-V3-HS-B	Water troughs		Undetermined	Undetermined	Undetermined	Negative
Bassa	Household	V3-May	H3-V3-R-B	Ropes		Undetermined	Undetermined	Undetermined	Negative
Bassa	Household	V3-May	H2-V3-B-B	Boots		Undetermined	Undetermined	Undetermined	Negative
Bassa	Household	V3-May	H2-V3-TT-B	Tree truck		Undetermined	Undetermined	Undetermined	Negative
Bassa	Household	V3-May	H2-V3-HS-B	Herders sticks		Undetermined	Undetermined	Undetermined	Negative
Bassa	Household	V3-May	H2-V3-R-B	Ropes		Undetermined	Undetermined	Undetermined	Negative
Bassa	Household	V3-May	H2-V3-P-B	Pegs		Undetermined	Undetermined	Undetermined	Negative
Bassa	Household	V3-May	H1-V3-R1-B	Ropes	original label: H1-V3-R-B	Undetermined	Undetermined	Undetermined	Negative
Bassa	Household	V3-May	H1-V3-B-B	Boots		Undetermined	Undetermined	Undetermined	Negative
Bassa	Household	V3-May	H1-V3-HS-B	Herders sticks		Undetermined	Undetermined	Undetermined	Negative
Bassa	Household	V3-May	H1-V3-R1-B	Ropes	Original label: H1-V3-R2-B	Undetermined	Undetermined	Undetermined	Negative
Bassa	Household	V3-May	H1-V3-P-B	Pegs		Undetermined	Undetermined	Undetermined	Negative
Jos South	Transhumance site	V4-June	T-V4-B2-J	Boots	Original label:T-V4-R-J - new label = T-V4-B2-J	Undetermined	Undetermined	Undetermined	Negative
Jos South	Transhumance site	V4-June	T-V4-HS-J	Herders sticks		Undetermined	Undetermined	Undetermined	Negative
Jos South	Transhumance site	V4-June	T-V4-B-J	Boots		Undetermined	Undetermined	Undetermined	Negative
Jos South	Livestock market	V4-June	LM-V4-WT-J	Water troughs		Undetermined	Undetermined	Undetermined	Negative
Jos South	Livestock market	V4-June	LM-V4-FT2-J	Feeding troughs		Undetermined	Undetermined	Undetermined	Negative
Jos South	Livestock market	V4-June	LM-V4-FT1-J	Feeding troughs		Undetermined	Undetermined	Undetermined	Negative
Jos South	Livestock market	V4-June	LM-V4-V2-J	Transport vehicle		Undetermined	Undetermined	Undetermined	Negative
Jos South	Livestock market	V4-June	LM-V4-V1-J	Transport vehicle		Undetermined	Undetermined	Undetermined	Negative
Jos South	Livestock market	V4-June	LM-V4-R2-J	Ropes		Undetermined	Undetermined	Undetermined	Negative
Jos South	Livestock market	V4-June	LM-V4-R1-J	Ropes		Undetermined	Undetermined	Undetermined	Negative
Jos South	Livestock market	V4-June	LM-V4-P-J	Pegs		Undetermined	Undetermined	Undetermined	Negative
NA	NA	NA	NA	NA	Additional sample?	Undetermined	Undetermined	Undetermined	Negative
Jos South	Household	V4-June	H5-V4-R2-J	Ropes		Undetermined	Undetermined	Undetermined	Negative
Jos South	Household	V4-June	H5-V4-P-J	Pegs		Undetermined	Undetermined	Undetermined	Negative
Jos South	Household	V4-June	H5-V4-B-J	Boots		Undetermined	Undetermined	Undetermined	Negative
Jos South	Household	V4-June	H5-V4-HFS-J	Hard floor surfaces		Undetermined	Undetermined	Undetermined	Negative
Jos South	Household	V4-June	H5-V4-R-J	Ropes		Undetermined	Undetermined	Undetermined	Negative
Jos South	Household	V4-June	H4-V4-HS-J	Herders sticks		Undetermined	Undetermined	Undetermined	Negative
Jos South	Household	V4-June	H4-V4-B-J	Boots	Original label: H4-V4-HB-J	Undetermined	Undetermined	Undetermined	Negative
Jos South	Household	V4-June	H4-V4-R2-J	Ropes		Undetermined	Undetermined	Undetermined	Negative
Jos South	Household	V4-June	H4-V4-R1-J	Ropes	Original label: H4-V4-HR1-J	Undetermined	Undetermined	Undetermined	Negative
Jos South	Household	V4-June	H4-V4-P-J	Pegs	Original label: H4-V4-HP-J	Undetermined	Undetermined	Undetermined	Negative
Jos South	Household	V4-June	H3-V4-HS-J	Herders sticks		Undetermined	Undetermined	Undetermined	Negative
Jos South	Household	V4-June	H3-V4-B2-J	Boots		Undetermined	Undetermined	Undetermined	Negative
Jos South	Household	V4-June	H3-V4-B1-J	Boots		Undetermined	Undetermined	Undetermined	Negative
Jos South	Household	V4-June	H3-V4-R2-J	Ropes		Undetermined	Undetermined	Undetermined	Negative
Jos South	Household	V4-June	H3-V4-R1-J	Ropes		Undetermined	Undetermined	Undetermined	Negative
Jos South	Household	V4-June	H2-V4-R2-J	Ropes		Undetermined	Undetermined	Undetermined	Negative
Jos South	Household	V4-June	H2-V4-R1-J	Ropes		Undetermined	Undetermined	Undetermined	Negative
Jos South	Household	V4-June	H2-V4-B-J	Boots		Undetermined	Undetermined	Undetermined	Negative
Jos South	Household	V4-June	H1-V4-R2-J	Ropes		Undetermined	Undetermined	Undetermined	Negative
Jos South	Household	V4-June	H1-V4-R1-J	Ropes		Undetermined	Undetermined	Undetermined	Negative
Bassa	Livestock market	V4-June	LM-V4-V3-B	Transport vehicle	Original label: LM-V4-R3-B	Undetermined	Undetermined	Undetermined	Negative
Bassa	Livestock market	V4-June	LM-V4-V2-B	Transport vehicle		Undetermined	Undetermined	Undetermined	Negative
Bassa	Livestock market	V4-June	LM-V4-V1-B	Transport vehicle		Undetermined	Undetermined	Undetermined	Negative
Bassa	Livestock market	V4-June	LM-V4-R4-B	Ropes		Undetermined	Undetermined	Undetermined	Negative
Bassa	Livestock market	V4-June	LM-V4-R3-B	Ropes	Original label: LM-V4-V3-B	Undetermined	Undetermined	Undetermined	Negative
Bassa	Livestock market	V4-June	LM-V4-P2-B	Pegs		36.5	Undetermined	36.5	Negative
Bassa	Livestock market	V4-June	LM-V4-R2-B	Ropes		Undetermined	Undetermined	Undetermined	Negative
Bassa	Livestock market	V4-June	LM-V4-R1-B	Ropes		Undetermined	Undetermined	Undetermined	Negative
Bassa	Livestock market	V4-June	LM-V4-P1-B	Pegs		Undetermined	Undetermined	Undetermined	Negative
Bassa	Transhumance site	V4-June	T-V4-HS-B	Herders sticks	Original label: T-V4-HS1-B	Undetermined	Undetermined	Undetermined	Negative
Bassa	Transhumance site	V4-June	T-V4-B-B	Boots	Original label: T-V4-B1-B	Undetermined	Undetermined	Undetermined	Negative
Bassa	Transhumance site	V4-June	T-V4-FT-B	Feeding troughs		Undetermined	Undetermined	Undetermined	Negative
Bassa	Transhumance site	V4-June	T-V4-HFS-B	Hard floor surfaces		Undetermined	Undetermined	Undetermined	Negative
Bassa	Transhumance site	V4-June	T-V4-R2-B	Ropes		Undetermined	Undetermined	Undetermined	Negative
Bassa	Transhumance site	V4-June	T-V4-P2-B	Pegs		Undetermined	Undetermined	Undetermined	Negative
Bassa	Transhumance site	V4-June	T-V4-P1-B	Pegs		Undetermined	Undetermined	Undetermined	Negative
Bassa	Transhumance site	V4-June	T-V4-MM-B	Milking materials		Undetermined	Undetermined	Undetermined	Negative
Bassa	Transhumance site	V4-June	T-V4-R1-B	Ropes		Undetermined	Undetermined	Undetermined	Negative
Bassa	Household	V4-June	H5-V4-R-B	Ropes		Undetermined	Undetermined	Undetermined	Negative
Bassa	Household	V4-June	H5-V4-B2-B	Boots		Undetermined	Undetermined	Undetermined	Negative
Bassa	Household	V4-June	H5-V4-B1-B	Boots		Undetermined	Undetermined	Undetermined	Negative
Bassa	Household	V4-June	H5-V4-HS-B	Herders sticks		Undetermined	Undetermined	Undetermined	Negative
Bassa	Household	V4-June	H5-V4-P-B	Pegs		Undetermined	Undetermined	Undetermined	Negative
Bassa	Household	V4-June	H4-V4-R5-B	Ropes		Undetermined	Undetermined	Undetermined	Negative
Bassa	Household	V4-June	H4-V4-R2-B	Ropes		Undetermined	Undetermined	Undetermined	Negative
Bassa	Household	V4-June	H4-V4-R4-B	Ropes		Undetermined	Undetermined	Undetermined	Negative
Bassa	Household	V4-June	H4-V4-R3-B	Ropes		Undetermined	Undetermined	Undetermined	Negative
Bassa	Household	V4-June	H4-V4-P2-B	Pegs		Undetermined	Undetermined	Undetermined	Negative
Bassa	Household	V4-June	H4-V4-P1-B	Pegs		Undetermined	Undetermined	Undetermined	Negative
Bassa	Household	V4-June	H4-V4-R1-B	Ropes		Undetermined	Undetermined	Undetermined	Negative
Bassa	Household	V4-June	H3-V4-R2-B	Ropes		Undetermined	Undetermined	Undetermined	Negative
Bassa	Household	V4-June	H3-V4-B-B	Boots		Undetermined	Undetermined	Undetermined	Negative
Bassa	Household	V4-June	H3-V4-HS-B	Herders sticks		Undetermined	Undetermined	Undetermined	Negative
Bassa	Household	V4-June	H3-V4-R1-B	Ropes	Original sample labelled H3-V4-R2-B (two R2s in group, new label says R1 to give individual sample name)	Undetermined	Undetermined	Undetermined	Negative
Bassa	Household	V4-June	H3-V4-P-B	Pegs		Undetermined	Undetermined	Undetermined	Negative
Bassa	Household	V4-June	H2-V4-R3-B	Ropes		Undetermined	Undetermined	Undetermined	Negative
Bassa	Household	V4-June	H2-V4-R2-B	Ropes		Undetermined	Undetermined	Undetermined	Negative
Bassa	Household	V4-June	H2-V4-R1-B	Ropes		Undetermined	Undetermined	Undetermined	Negative
Bassa	Household	V4-June	H2-V4-P-B	Pegs		Undetermined	Undetermined	Undetermined	Negative
Bassa	Household	V4-June	H1-V4-R2-B	Ropes		Undetermined	Undetermined	Undetermined	Negative
Bassa	Household	V4-June	H1-V4-FT2-B	Feeding troughs		Undetermined	Undetermined	Undetermined	Negative
Bassa	Household	V4-June	H1-V4-FT1-B	Feeding troughs		Undetermined	Undetermined	Undetermined	Negative
Bassa	Household	V4-June	H1-V4-R1-B	Ropes		Undetermined	Undetermined	Undetermined	Negative
Bassa	Household	V4-June	H1-V4-P-B	Pegs		Undetermined	Undetermined	Undetermined	Negative
Jos South	Livestock market	V5-July	LM-V5-V2-JS	Transport vehicle		Undetermined	Undetermined	Undetermined	Negative
Jos South	Livestock market	V5-July	LM-V5-B-JS	Boots		Undetermined	Undetermined	Undetermined	Negative
Jos South	Livestock market	V5-July	LM-V5-HFS-JS	Hard floor surfaces		Undetermined	Undetermined	Undetermined	Negative
Jos South	Livestock market	V5-July	LM-V5-V1-JS	Transport vehicle		Undetermined	Undetermined	Undetermined	Negative
Jos South	Livestock market	V5-July	LM-V5-HS-JS	Herders sticks		Undetermined	Undetermined	Undetermined	Negative
Jos South	Livestock market	V5-July	LM-V5-P-JS	Pegs		Undetermined	Undetermined	Undetermined	Negative
Jos South	Livestock market	V5-July	LM-V5-R2-JS	Robes		Undetermined	Undetermined	Undetermined	Negative
Jos South	Livestock market	V5-July	LM-V5-R1-JS	Robes		Undetermined	Undetermined	Undetermined	Negative
Jos South	Livestock market	V5-July	LM-V5-FT-JS	Feeding troughs		Undetermined	Undetermined	Undetermined	Negative
Jos South	Household	V5-July	H5-V5-HS-JS	Herders sticks		Undetermined	Undetermined	Undetermined	Negative
Jos South	Household	V5-July	H5-V5-R2-JS	Robes		Undetermined	39.25	39.25	Negative
Jos South	Household	V5-July	H5-V5-R1-JS	Robes		Undetermined	Undetermined	Undetermined	Negative
Jos South	Household	V5-July	H5-V5-P2-JS	Pegs		Undetermined	Undetermined	Undetermined	Negative
Jos South	Household	V5-July	H5-V5-P1-JS	Pegs		Undetermined	Undetermined	Undetermined	Negative
Jos South	Household	V5-July	H5-V5-B2-JS	Boots		Undetermined	Undetermined	Undetermined	Negative
Jos South	Household	V5-July	H5-V5-B1-JS	Boots		Undetermined	Undetermined	Undetermined	Negative
Jos South	Household	V5-July	H4-V5-R2-JS	Robes		Undetermined	38.12	38.12	Negative
Jos South	Household	V5-July	H4-V5-R1-JS	Robes		Undetermined	Undetermined	Undetermined	Negative
Jos South	Household	V5-July	H4-V5-B1-JS	Boots		Undetermined	Undetermined	Undetermined	Negative
Jos South	Household	V5-July	H4-V5-P2-JS	Pegs		Undetermined	Undetermined	Undetermined	Negative
Jos South	Household	V5-July	H4-V5-P1-JS	Pegs		Undetermined	Undetermined	Undetermined	Negative
Jos South	Household	V5-July	H3-V5-B2-JS	Boots		Undetermined	Undetermined	Undetermined	Negative
Jos South	Household	V5-July	H3-V5-B1-JS	Boots		Undetermined	Undetermined	Undetermined	Negative
Jos South	Household	V5-July	H3-V5-HFS-JS	Hard floor surfaces		Undetermined	Undetermined	Undetermined	Negative
Jos South	Household	V5-July	H3-V5-HS-JS	Herders sticks		Undetermined	Undetermined	Undetermined	Negative
Jos South	Household	V5-July	H3-V5- P-JS	Pegs		Undetermined	Undetermined	Undetermined	Negative
Jos South	Household	V5-July	H2-V5-R-JS	Robes		Undetermined	Undetermined	Undetermined	Negative
Jos South	Household	V5-July	H2-V5-HS-JS	Herders sticks		Undetermined	Undetermined	Undetermined	Negative
Jos South	Household	V5-July	H2-V5-B-JS	Boots		Undetermined	Undetermined	Undetermined	Negative
Jos South	Household	V5-July	H2-V5-HFS-JS	Hard floor surfaces		Undetermined	Undetermined	Undetermined	Negative
Jos South	Household	V5-July	H1-V5-R2-JS	Robes		Undetermined	Undetermined	Undetermined	Negative
Jos South	Household	V5-July	H1-V5-HS-JS	Herders sticks		Undetermined	Undetermined	Undetermined	Negative
Jos South	Household	V5-July	H1-V5-B2-JS	Boots		Undetermined	Undetermined	Undetermined	Negative
Jos South	Household	V5-July	H1-V5-B1-JS	Boots		Undetermined	Undetermined	Undetermined	Negative
Jos South	Household	V5-July	H1-V5-R-JS	Robes		Undetermined	Undetermined	Undetermined	Negative
Bassa	Transhumance site	V5-July	T-V5-B-B	Boots		Undetermined	Undetermined	Undetermined	Negative
Bassa	Transhumance site	V5-July	T-V5-C-B	Cloths		Undetermined	Undetermined	Undetermined	Negative
Bassa	Transhumance site	V5-July	T-V5-R2-B	Robes		Undetermined	Undetermined	Undetermined	Negative
Bassa	Transhumance site	V5-July	T-V5-R1-B	Robes		Undetermined	Undetermined	Undetermined	Negative
Bassa	Livestock market	V5-July	LM-V5-V2-B	Transport vehicle		Undetermined	Undetermined	Undetermined	Negative
Bassa	Livestock market	V5-July	LM-V5-V1-B	Transport vehicle		Undetermined	Undetermined	Undetermined	Negative
Bassa	Livestock market	V5-July	LM-V5-R2-B	Robes		Undetermined	Undetermined	Undetermined	Negative
Bassa	Livestock market	V5-July	LM-V5-P2-B	Pegs		Undetermined	Undetermined	Undetermined	Negative
Bassa	Livestock market	V5-July	LM-V5-R1-B	Robes		Undetermined	Undetermined	Undetermined	Negative
Bassa	Livestock market	V5-July	LM-V5-P1-B	Pegs		Undetermined	Undetermined	Undetermined	Negative
Bassa	Household	V5-July	H4-V5-HFS-B	Hard floor surfaces	Original label: H4-V5-HFS1-B	Undetermined	Undetermined	Undetermined	Negative
Bassa	Household	V5-July	H4-V5-HFS2-B		Additional sample - original label = H4-V5-HFS2-B	Undetermined	Undetermined	Undetermined	Negative
Bassa	Household	V5-July	H4-V5-B2-B	Boots		Undetermined	Undetermined	Undetermined	Negative
Bassa	Household	V5-July	H4-V5-B1-B	Boots		Undetermined	Undetermined	Undetermined	Negative
Bassa	Household	V5-July	H4-V5-HS-B	Herders sticks	No matching sample	NA	NA	NA	NA
Bassa	Household	V5-July	H4-V5-R-B	Robes		Undetermined	Undetermined	Undetermined	Negative
Bassa	Household	V5-July	H3-V5-B2-B	Boots	No matching sample	NA	NA	NA	NA
Bassa	Household	V5-July	H3-V5-B1-B	Boots	No matching sample	NA	NA	NA	NA
Bassa	Household	V5-July	H3-V5-HFS2-B	Hard floor surfaces	No matching sample	NA	NA	NA	NA
Bassa	Household	V5-July	H3-V5-F2-B		Additional sample - no matching entry on spreadsheet	Undetermined	Undetermined	Undetermined	Negative
Bassa	Household	V5-July	H3-V5-F1-B		Additional sample - no matching entry on spreadsheet	Undetermined	Undetermined	Undetermined	Negative
Bassa	Household	V5-July	H3-V5-R2-B		Additional sample - no matching entry on spreadsheet	Undetermined	Undetermined	Undetermined	Negative
Bassa	Household	V5-July	H3-V5-HFS1-B	Hard floor surfaces		Undetermined	Undetermined	Undetermined	Negative
Bassa	Household	V5-July	H3-V5-R1-B	Robes		Undetermined	Undetermined	Undetermined	Negative
Bassa	Household	V5-July	H5-V5-HFS-B	Hard floor surfaces		Undetermined	Undetermined	Undetermined	Negative
Bassa	Household	V5-July	H5-V5-R2-B	Robes		Undetermined	Undetermined	Undetermined	Negative
Bassa	Household	V5-July	H5-V5-R1-B	Robes		Undetermined	Undetermined	Undetermined	Negative
Bassa	Household	V5-July	H5-V5-F2-B	Fence	Original label = H5-V5-B2-B	Undetermined	Undetermined	Undetermined	Negative
Bassa	Household	V5-July	H5-V5-F1-B	Fence	Original label = H5-V5-B1-B	Undetermined	Undetermined	Undetermined	Negative
Bassa	Household	V5-July	H5-V5-HS-B		Additional sample	Undetermined	Undetermined	Undetermined	Negative
Bassa	Household	V5-July	H2-V5-R2-B	Robes		Undetermined	Undetermined	Undetermined	Negative
Bassa	Household	V5-July	H2-V5-B-B	Boots		Undetermined	Undetermined	Undetermined	Negative
Bassa	Household	V5-July	H2-V5-P2-B	Pegs		Undetermined	Undetermined	Undetermined	Negative
Bassa	Household	V5-July	H2-V5-R1-B	Robes		Undetermined	Undetermined	Undetermined	Negative
Bassa	Household	V5-July	H2-V5-P1-B	Pegs		Undetermined	Undetermined	Undetermined	Negative
Bassa	Household	V5-July	H1-V5-C1-B	Cloths		Undetermined	Undetermined	Undetermined	Negative
Bassa	Household	V5-July	H1-V5-HFS2-B	Hard floor surfaces		Undetermined	Undetermined	Undetermined	Negative
Bassa	Household	V5-July	H1-V5-P-B	Pegs		Undetermined	Undetermined	Undetermined	Negative
Bassa	Household	V5-July	H1-V5-F2-B	Fence		Undetermined	Undetermined	Undetermined	Negative
Bassa	Household	V5-July	H1-V5-F1-B	Fence		Undetermined	Undetermined	Undetermined	Negative
Bassa	Household	V5-July	H1-V5-HFS1-B	Hard floor surfaces		Undetermined	Undetermined	Undetermined	Negative
Bassa	Household	V5-July	H1-V5-R-B	Robes		Undetermined	Undetermined	Undetermined	Negative
Bassa	Household	V5-July	H1-V5-C-B	Cloths		Undetermined	Undetermined	Undetermined	Negative
Bassa	Household	V6-Sept	H1-V6-B-B	Boots		Undetermined	Undetermined	Undetermined	Negative
Jos South	Household	V6-Sept	H1-V6-B-J	Boots		38.7392	38.7106	38.7249	Positive
Jos South	Household	V6-Sept	H1-V6-HFS-J	Hard floor surfaces		Undetermined	Undetermined	Undetermined	Negative
Bassa	Household	V6-Sept	H1-V6-HS-B	Herders sticks		Undetermined	Undetermined	Undetermined	Negative
Jos South	Household	V6-Sept	H1-V6-HS-J	Herders sticks		Undetermined	Undetermined	Undetermined	Negative
Bassa	Household	V6-Sept	H1-V6-P-B	Pegs		Undetermined	Undetermined	Undetermined	Negative
Bassa	Household	V6-Sept	H1-V6-R1-B	Ropes		Undetermined	Undetermined	Undetermined	Negative
Bassa	Household	V6-Sept	H1-V6-R2-B	Ropes		Undetermined	Undetermined	Undetermined	Negative
Bassa	Household	V6-Sept	H2-V6-B-B	Boots		Undetermined	Undetermined	Undetermined	Negative
Jos South	Household	V6-Sept	H2-V6-B-J	Boots		Undetermined	Undetermined	Undetermined	Negative
Bassa	Household	V6-Sept	H2-V6-FT-B	Feeding troughs		Undetermined	Undetermined	Undetermined	Negative
Bassa	Household	V6-Sept	H2-V6-HFS-B	Hard floor surfaces		Undetermined	Undetermined	Undetermined	Negative
Jos South	Household	V6-Sept	H2-V6-HFS-J	Hard floor surfaces		40.37	36.6561	38.5131	Positive
Bassa	Household	V6-Sept	H2-V6-P-B	Pegs		Undetermined	Undetermined	Undetermined	Negative
Bassa	Household	V6-Sept	H2-V6-R1-B	Ropes		Undetermined	Undetermined	Undetermined	Negative
Bassa	Household	V6-Sept	H2-V6-R2-B	Ropes		Undetermined	Undetermined	Undetermined	Negative
Jos South	Household	V6-Sept	H3-V6-B1-J	Boots		34.6764	34.154	34.4152	Positive
Jos South	Household	V6-Sept	H3-V6-B2-J	Boots		45.6992	39.3854	42.5423	Positive
Bassa	Household	V6-Sept	H3-V6-B-B	Boots		NA	NA	NA	NA
Bassa	Household	V6-Sept	H3-V6-FT-B	Feeding troughs		Undetermined	Undetermined	Undetermined	Negative
Jos South	Household	V6-Sept	H3-V6-HFS1-J	Hard floor surfaces		38.6641	39.2523	38.9582	Positive
Jos South	Household	V6-Sept	H3-V6-HFS2-J	Hard floor surfaces		Undetermined	Undetermined	Undetermined	Negative
Bassa	Household	V6-Sept	H3-V6-HS1-B	Herders sticks	Original sample log says HS	Undetermined	Undetermined	Undetermined	Negative
Bassa	Household	V6-Sept	H3-V6-HS2-B	Herders sticks	Additional sample- date on tube wrong (29.09.21)	Undetermined	Undetermined	Undetermined	Negative
Bassa	Household	V6-Sept	H3-V6-R-B	Ropes		Undetermined	Undetermined	Undetermined	Negative
Bassa	Household	V6-Sept	H4-V6-B1-B	Boots		Undetermined	Undetermined	Undetermined	Negative
Jos South	Household	V6-Sept	H4-V6-B1-J	Boots		Undetermined	Undetermined	Undetermined	Negative
Bassa	Household	V6-Sept	H4-V6-B2-B	Boots		NA	NA	NA	NA
Jos South	Household	V6-Sept	H4-V6-B2-J	Boots		Undetermined	Undetermined	Undetermined	Negative
Bassa	Household	V6-Sept	H4-V6-HS-B	Herders sticks		Undetermined	Undetermined	Undetermined	Negative
Jos South	Household	V6-Sept	H4-V6-HS-J	Herders sticks		44.0185	Undetermined	44.0185	Negative
Bassa	Household	V6-Sept	H4-V6-MM-B	Milking materials		Undetermined	Undetermined	Undetermined	Negative
Bassa	Household	V6-Sept	H4-V6-R-B	Ropes		Undetermined	Undetermined	Undetermined	Negative
Jos South	Household	V6-Sept	H4-V6-R-J	Ropes		NA	NA	NA	NA
Bassa	Household	V6-Sept	H5-V6-B-B	Boots		38.6781	Undetermined	38.6781	Negative
Jos South	Household	V6-Sept	H5-V6-B-J	Boots		29.7682	28.436	29.1021	Positive
Bassa	Household	V6-Sept	H5-V6-HFS-B	Hard floor surfaces		Undetermined	Undetermined	Undetermined	Negative
Jos South	Household	V6-Sept	H5-V6-HFS-J	Hard floor surfaces		20.9467	20.9198	20.9332	Positive
Jos South	Household	V6-Sept	H5-V6-P-J	Pegs		34.1547	34.243	34.1988	Positive
Bassa	Household	V6-Sept	H5-V6-R1-B	Ropes		Undetermined	Undetermined	Undetermined	Negative
Jos South	Household	V6-Sept	H5-V6-R1-J	Ropes		30.0198	29.3932	29.7065	Positive
Bassa	Household	V6-Sept	H5-V6-R2-B	Ropes		Undetermined	Undetermined	Undetermined	Negative
Jos South	Household	V6-Sept	H5-V6-R2-J	Ropes		25.311	24.5064	24.9087	Positive
Bassa	Livestock market	V6-Sept	LM-V6-HFS-B	Hard floor surfaces		Undetermined	Undetermined	Undetermined	Negative
Jos South	Livestock market	V6-Sept	LM-V6-HFS-J	Hard floor surfaces	RNA plate 2	Undetermined	Undetermined	Undetermined	Negative
Jos South	Livestock market	V6-Sept	LM-V6-P1-J	Pegs		38.918	37.4388	38.1784	Positive
Jos South	Livestock market	V6-Sept	LM-V6-P2-J	Pegs		35.1974	35.2863	35.2419	Positive
Bassa	Livestock market	V6-Sept	LM-V6-P-B	Pegs		Undetermined	Undetermined	Undetermined	Negative
Bassa	Livestock market	V6-Sept	LM-V6-R1-B	Ropes		Undetermined	Undetermined	Undetermined	Negative
Bassa	Livestock market	V6-Sept	LM-V6-R2-B	Ropes		Undetermined	Undetermined	Undetermined	Negative
Bassa	Livestock market	V6-Sept	LM-V6-R3-B	Ropes		Undetermined	Undetermined	Undetermined	Negative
Jos South	Livestock market	V6-Sept	LM-V6-R-J	Ropes		47.1003	38.0464	42.5733	Positive
Bassa	Livestock market	V6-Sept	LM-V6-V1-B	Transport vehicle		Undetermined	Undetermined	Undetermined	Negative
Jos South	Livestock market	V6-Sept	LM-V6-V1-J	Transport vehicle		36.6337	37.2678	36.9507	Positive
Bassa	Livestock market	V6-Sept	LM-V6-V2-B	Transport vehicle		Undetermined	Undetermined	Undetermined	Negative
Jos South	Livestock market	V6-Sept	LM-V6-V2-J	Transport vehicle		37.2668	45.3645	41.3157	Positive
Bassa	Transhumance site	V6-Sept	T-V6-B-B	Boots		Undetermined	Undetermined	Undetermined	Negative
Bassa	Transhumance site	V6-Sept	T-V6-HS-B	Herders sticks		Undetermined	Undetermined	Undetermined	Negative
Bassa	Transhumance site	V6-Sept	T-V6-R-B	Ropes		Undetermined	Undetermined	Undetermined	Negative
Bassa	Household	V7-Oct	H1-V7-B2-B	Boots	* Pooled sample b1 +b2 labelled as B and B2 for analysis	Undetermined	Undetermined	Undetermined	Negative
Jos South	Household	V7-Oct	H1-V7-B-J	Boots		Undetermined	Undetermined	Undetermined	Negative
Bassa	Household	V7-Oct	H1-V7-HFS-B	Hard floor surfaces	MISC	NA	NA	NA	NA
Bassa	Household	V7-Oct	H1-V7-HS-B	Herders sticks		Undetermined	Undetermined	Undetermined	Negative
Jos South	Household	V7-Oct	H1-V7-HS-J	Herders sticks		Undetermined	Undetermined	Undetermined	Negative
Bassa	Household	V7-Oct	H1-V7-R-B	Ropes	Original label- R1	Undetermined	Undetermined	Undetermined	Negative
Jos South	Household	V7-Oct	H1-V7-R-J	Ropes	MISC	NA	NA	NA	NA
Jos South	Household	V7-Oct	H2-V7-B-J	Boots		Undetermined	Undetermined	Undetermined	Negative
Bassa	Household	V7-Oct	H2-V7-HFS-B	Hard floor surfaces		Undetermined	Undetermined	Undetermined	Negative
Jos South	Household	V7-Oct	H2-V7-HFS-J	Hard floor surfaces		23.4817	23.5352	23.5084	Positive
Bassa	Household	V7-Oct	H2-V7-P1-B	Pegs	* Pooled sample p1 +p2 labelled as P and P1 for analysis	Undetermined	37.9269	37.9269	Negative
Bassa	Household	V7-Oct	H2-V7-R1-B	Ropes	Original label R1- logs R	Undetermined	Undetermined	Undetermined	Negative
Bassa	Household	V7-Oct	H2-V7-R2-B	Ropes	MISC	NA	NA	NA	NA
Bassa	Household	V7-Oct	H3-V7-B-B	Boots		Undetermined	Undetermined	Undetermined	Negative
Jos South	Household	V7-Oct	H3-V7-B-J	Boots		Undetermined	Undetermined	Undetermined	Negative
Bassa	Household	V7-Oct	H3-V7-FT-B	Feeding troughs		Undetermined	Undetermined	Undetermined	Negative
Bassa	Household	V7-Oct	H3-V7-HS-B	Herders sticks	MISC	NA	NA	NA	NA
Jos South	Household	V7-Oct	H3-V7-HS-J	Herders sticks		Undetermined	Undetermined	Undetermined	Negative
Bassa	Household	V7-Oct	H3-V7-P-B	Pegs	MISC	NA	NA	NA	NA
Bassa	Household	V7-Oct	H3-V7-R-B	Ropes		Undetermined	Undetermined	Undetermined	Negative
Bassa	Household	V7-Oct	H4-V7-B1-B	Boots	H4-V7-B1-B and H4-V7-B2-B pooled into one * Pooled sample B1 +B2 labelled as B amd B1 for analysis	Undetermined	Undetermined	Undetermined	Negative
Jos South	Household	V7-Oct	H4-V7-B-J	Boots	MISC	Undetermined	Undetermined	Undetermined	Negative
Bassa	Household	V7-Oct	H4-V7-HFS-B	Hard floor surfaces	MISC	NA	NA	NA	NA
Bassa	Household	V7-Oct	H4-V7-HS-B	Herders sticks		Undetermined	Undetermined	Undetermined	Negative
Jos South	Household	V7-Oct	H4-V7-P-J	Pegs		NA	NA	NA	NA
Bassa	Household	V7-Oct	H4-V7-R1-B	Ropes	* Pooled sample R1 +R2 labelled as R amd R1 for analysis	Undetermined	Undetermined	Undetermined	Negative
Jos South	Household	V7-Oct	H4-V7-R-J	Ropes		Undetermined	Undetermined	Undetermined	Negative
Bassa	Household	V7-Oct	H5-V7-B-B	Boots		Undetermined	Undetermined	Undetermined	Negative
Jos South	Household	V7-Oct	H5-V7-B-J	Boots		Undetermined	Undetermined	Undetermined	Negative
Bassa	Household	V7-Oct	H5-V7-F-B	Fence	MISC	NA	NA	NA	NA
Bassa	Household	V7-Oct	H5-V7-P-B	Pegs	H5-V7-P-B	Undetermined	Undetermined	Undetermined	Negative
Jos South	Household	V7-Oct	H5-V7-P-J	Pegs		NA	NA	NA	NA
Bassa	Household	V7-Oct	H5-V7-R1-B	Ropes	* Pooled sample R1 +R2 labelled as R1 for analysis	38.0069	Undetermined	38.0069	Negative
Jos South	Household	V7-Oct	H5-V7-R-J	Ropes	MISC	Undetermined	Undetermined	Undetermined	Negative
Jos South	Livestock market	V7-Oct	LM-V7-FT-J	Feeding troughs	MISC	NA	NA	NA	NA
Bassa	Livestock market	V7-Oct	LM-V7-HS-B	Herders sticks	MISC	Undetermined	Undetermined	Undetermined	Negative
Bassa	Livestock market	V7-Oct	LM-V7-P1-B	Pegs	MISC	NA	NA	NA	NA
Bassa	Livestock market	V7-Oct	LM-V7-P2-B	Pegs	MISC	NA	NA	NA	NA
Bassa	Livestock market	V7-Oct	LM-V7-R1-B	Ropes	MISC- SAMPLE log said R1	Undetermined	Undetermined	Undetermined	Negative
Bassa	Livestock market	V7-Oct	LM-V7-R2-B	Ropes	MISC	NA	NA	NA	NA
Bassa	Livestock market	V7-Oct	LM-V7-V1-B	Transport vehicle	LM-V7-V1-B and LM-V7-V2-B polled into one LM-V7-V-B and LM-V7-V-B for analysis	NA	NA	NA	NA
Bassa	Livestock market	V7-Oct	LM-V7-V1-B	Transport vehicle	* Pooled sample V1 +V2 labelled as V1 for analysis	Undetermined	Undetermined	Undetermined	Negative
Jos South	Livestock market	V7-Oct	LM-V7-V-J	Transport vehicle		Undetermined	Undetermined	Undetermined	Negative
Jos South	Livestock market	V7-Oct	LM-V7-WT-J	Water troughs		Undetermined	Undetermined	Undetermined	Negative
